# Supplementary material for: Cingulate retinoic acid signaling regulates neuropathic pain and comorbid anxiodepression via extracellular matrix homeostasis
Source: J Clin Invest. 2025 Jul 1;135(17):e190539. doi: 10.1172/JCI190539 (PMC12404743; doi:10.1172/JCI190539)
Supplement: Supplemental table 2 [file jci-135-190539-s170.xlsx]

## Sheet: Sheet1
Data	Response variable	Groups	n define as	Animal used	Normality Test (Shapiro-Wilk)	Homogeneity of variance test (Levene’s test)	Hypothesis test	Test value	P value	Summary
Fig1B	Relative RARB mRNA level	Sham (n=3), SNI-7d (n=3), SNI-28d (n=3), SNI-56d (n=3)	mouse	12 mice	W=0.9951 P=0.8658 W=0.9749 P=0.6963 W=0.9758 P=0.7017 W=0.9908 P=0.8168	F=0.467, DFn=3, Dfd=8, P=0.713	One-way ANOVA	F=6.712 DFn=3 Dfd=8	0.0141	*
		Sham vs. SNI-7d					Dunnett's multiple comparisons test		0.8725	ns
		Sham vs. SNI-28d					Dunnett's multiple comparisons test		0.1233	ns
		Sham vs. SNI-56d					Dunnett's multiple comparisons test		0.009	**
Fig1C	RARα / GAPDH	Sham (n=3), SNI-7d (n=3), SNI-28d (n=3), SNI-56d (n=3)	mouse	12 mice	W=0.8876 P=0.3174 W=0.8892 P=0.3518 W=0.7805 P=0.0688 W=0.8829 P=0.3329	F=4.094, DFn=3, Dfd=8, P=0.049	Kruskal-Wallis H test	χ2=5.615, DF=3	0.132	ns
	RARB / GAPDH	Sham (n=3), SNI-7d (n=3), SNI-28d (n=3), SNI-56d (n=3)	mouse	12 mice	W=0.9568 P=0.5999 W=0.8408 P=0.2161 W=0.9981 P=0.9158 W=0.9968 P=0.8926	F=1.048, DFn=3, Dfd=8, P=0.423	One-way ANOVA	F=5.296 DFn=3 Dfd=8	0.0265	*
		Sham vs. SNI-7d					Dunnett's multiple comparisons test		0.2516	ns
		Sham vs. SNI-28d					Dunnett's multiple comparisons test		0.2868	ns
		Sham vs. SNI-56d					Dunnett's multiple comparisons test		0.0105	*
Fig2C	RARB / GAPDH	Ctrl (n=4), RARB (n=4)	mouse	8 mice	W=0.9322 P=0.6073, W=0.9056 P=0.4596	F=1.003, DFn=3, Dfd=3, P=0.355	Two-tailed unpaired t-test	t=32.548 df=6	<0.0001	****
Fig2E	PWMT	SNI+Ctrl (n=10), SNI+RARB (n=10)	mouse	20 mice	W=0.9007 P=0.2228, W=0.9524 P=0.6970	F=7.959, DFn=9, Dfd=9, P=0.011	Mann-Whitney U test	U=1	<0.0001	****
Fig2F	PWTL	SNI+Ctrl (n=10), SNI+RARB (n=10)	mouse	20 mice	W=0.8761 P=0.1176, W=0.9875 P=0.9928	F=1.779, DFn=9, Dfd=9, P=0.199	Two-tailed unpaired t-test	t=2.383 df=18	0.028	*
Fig2G	PWMT	SNI+Ctrl (n=10), SNI+RARB (n=10)	mouse	20 mice	Not all subgroups meets p＞0.05	F=2.517, DFn=9, Dfd=9, P=0.130	Mann-Whitney U test	U=0	<0.0001	****
Fig2H	PWTL	SNI+Ctrl (n=10), SNI+RARB (n=10)	mouse	20 mice	W=0.9398 P=0.5506, W=0.9812 P=0.9711	F=0.044, DFn=9, Dfd=9, P=0.836	Two-tailed unpaired t-test	t=1.122 df=18	0.277	ns
Fig2I	Distance in open arms	Sham+Ctrl (n=10), Sham+RARB (n=10), SNI+Ctrl (n=9), SNI+RARB (n=10)	mouse	39 mice	W=0.9686 P=0.8776 W=0.9013 P=0.2266 W=0.9726 P=0.9164 W=0.9093 P=0.2762	F=3.982, DFn=3, Dfd=35, P=0.015	Kruskal-Wallis H test	χ2=12.151, DF=3	0.0069	**
		Sham+Ctrl vs. Sham+RARB					Dunn's multiple comparisons test		0.205	ns
		Sham+Ctrl vs. SNI+Ctrl					Dunn's multiple comparisons test		0.0214	*
		SNI+Ctrl vs. SNI+RARB					Dunn's multiple comparisons test		0.0435	*
Fig2J	Immobility	Sham+Ctrl (n=10), Sham+RARB (n=8), SNI+Ctrl (n=11), SNI+RARB (n=10)	mouse	39 mice	W=0.9205 P=0.3608 W=0.9236 P=0.4599 W=0.9221 P=0.3362 W=0.8967 P=0.2016	F=1.230, DFn=3, Dfd=35, P=0.313	One-way ANOVA	F=16.379 DFn=3 Dfd=35	<0.0001	****
		Sham+Ctrl vs. Sham+RARB					Tukey's multiple comparisons test		>0.9999	ns
		Sham+Ctrl vs. SNI+Ctrl					Tukey's multiple comparisons test		<0.0001	****
		SNI+Ctrl vs. SNI+RARB					Tukey's multiple comparisons test		0.0005	***
Fig2K	Sucrose	Sham+Ctrl (n=10), Sham+RARB (n=10), SNI+Ctrl (n=10), SNI+RARB (n=10)	mouse	40 mice	W=0.9667 P=0.8582 W=0.9341 P=0.4895 W=0.9893 P=0.9959 W=0.9025 P=0.2335	F=0.679, DFn=3, Dfd=36, P=0.571	One-way ANOVA	F=5.963 DFn=3 Dfd=36	0.0021	**
		Sham+Ctrl vs. Sham+RARB					Tukey's multiple comparisons test		0.9977	ns
		Sham+Ctrl vs. SNI+Ctrl					Tukey's multiple comparisons test		0.0043	**
		SNI+Ctrl vs. SNI+RARB					Tukey's multiple comparisons test		0.0161	*
Fig3B	Spine density	Sham+Ctrl (n=18), Sham+RARB (n=19), SNI+Ctrl (n=17), SNI+RARB (n=20)	dendrite	3 mice per group	Not all subgroups meets p＞0.05	F=1.513, DFn=3, Dfd=70, P=0.219	Kruskal-Wallis H test	χ2=32.106, DF=3	<0.0001	****
		Sham+Ctrl vs. Sham+RARB					Dunn's multiple comparisons test		>0.9999	ns
		Sham+Ctrl vs. SNI+Ctrl					Dunn's multiple comparisons test		0.0123	*
		SNI+Ctrl vs. SNI+RARB					Dunn's multiple comparisons test		<0.0001	****
Fig3C	Stubby	Sham+Ctrl (n=18), Sham+RARB (n=19), SNI+Ctrl (n=17), SNI+RARB (n=20)	dendrite	3 mice per group	Not all subgroups meets p＞0.05	F=3.775, DFn=3, Dfd=70, P=0.014	Kruskal-Wallis H test	χ2=25.058, DF=3	<0.0001	****
		Sham+Ctrl vs. Sham+RARB					Dunn's multiple comparisons test		>0.9999	ns
		Sham+Ctrl vs. SNI+Ctrl					Dunn's multiple comparisons test		0.0014	**
		SNI+Ctrl vs. SNI+RARB					Dunn's multiple comparisons test		>0.9999	ns
	Mushroom	Sham+Ctrl (n=18), Sham+RARB (n=19), SNI+Ctrl (n=17), SNI+RARB (n=20)	dendrite	3 mice per group	Not all subgroups meets p＞0.05	F=4.015,DFn=3, Dfd=70, P=0.011	Kruskal-Wallis H test	χ2=17.551, DF=3	0.0005	***
		Sham+Ctrl vs. Sham+RARB					Dunn's multiple comparisons test		0.8427	ns
		Sham+Ctrl vs. SNI+Ctrl					Dunn's multiple comparisons test		0.0002	***
		SNI+Ctrl vs. SNI+RARB					Dunn's multiple comparisons test		0.0486	*
Fig3F	No. of spikes	SNI+Ctrl (n=11), SNI+RARB (n=11)	Neuron	5 mice per group			Two-way ANOVA		0.034	*
	No. of spikes	Ctrl (n=8), RARB (n=8)	Neuron	5 mice per group			Two-way ANOVA		0.4901	ns
Fig3G	No. of spikes for 120 pA	SNI+Ctrl (n=11), SNI+RARB (n=11), Sham+Ctrl (n=8), Sham+RARB (n=8)	Neuron	5 mice per group	W=0.8639 P=0.0647, W=0.9340 P=0.4527, W=0.9069 P=0.3325, W=0.9390 P=0.6017	F=0.837, DFn=3, Dfd=34, P=0.483	One-way ANOVA	F=3.991 DFn=3 Dfd=34	0.0154	*
		Sham+Ctrl vs. SNI+Ctrl					Tukey's multiple comparisons test		0.0329	*
		SNI+Ctrl vs. SNI+RARB					Tukey's multiple comparisons test		0.0357	*
Fig3H	Rhoebase	SNI+Ctrl (n=11), SNI+RARB (n=11), Sham+Ctrl (n=8), Sham+RARB (n=8)	Neuron	5 mice per group	W=0.8890 P=0.1352, W=0.8877 P=0.1301, W=0.8774 P=0.1780, W=0.8821 P=0.1973	F=1.464, DFn=3, Dfd=24, P=0.242	One-way ANOVA	F=4.292 DFn=3 Dfd=34	0.0113	*
		Sham+Ctrl vs. SNI+Ctrl					Tukey's multiple comparisons test		0.0161	*
		SNI+Ctrl vs. SNI+RARB					Tukey's multiple comparisons test		0.0386	*
Fig3J	Amplitude of eEPSC	SNI+Ctrl (n=8), SNI+RARB (n=8)	Neuron	8 mice per group			Two-way ANOVA		0.0002	***
	Amplitude of eEPSC at 500 μA	SNI+Ctrl (n=10), SNI+RARB (n=8)	Neuron	10 mice per group	W=0.9333 P=0.4812, W=0.9431 P=0.6422	F=6.284, DFn=9, Dfd=7, P=0.023	Mann-Whitney U test	U=13	0.016	*
Fig3L	PPR	SNI+Ctrl (n=12), SNI+RARB (n=10)	Neuron	10 mice per group	W=0.9344 P=0.4289, W=0.9630 P=0.8193	F=2.077, DFn=11, Dfd=9, P=0.165	Two-tailed unpaired t-test	t=3.153 df=20	0.005	**
Fig3N	Frequency of mEPSC	SNI+Ctrl (n=12), SNI+RARB (n=12)	Neuron	10 mice per group	W=0.9394 P=0.4900, W=0.9449 P=0.5638	F=0.141, DFn=11, Dfd=11, P=0.711	Two-tailed unpaired t-test	t=3.100 df=22	0.005	**
	Amplitude of mEPSC	SNI+Ctrl (n=12), SNI+RARB (n=12)	Neuron	10 mice per group	Not all subgroups meets p＞0.05	F=2.857, DFn=11, Dfd=11, P=0.105	Mann-Whitney U test	U=23	0.0036	**
Fig4B	ΔF / F	SNI+Ctrl (n=13), SNI+RARB (n=22)	0.4g mechanical stimuli record	5 mice per group	Not all subgroups meets p＞0.05	F=1.846, DFn=12, Dfd=21, P=0.183	Mann-Whitney U test	U=29	<0.0001	****
Fig4C	ΔF / F	SNI+Ctrl (n=17), SNI+RARB (n=23)	2 g mechanical stimuli record	5 mice per group	Not all subgroups meets p＞0.05	F=16.099, DFn=16, Dfd=22, P=0.0003	Mann-Whitney U test	U=12	<0.0001	****
Fig4D	ΔF / F	SNI+Ctrl (n=19), SNI+RARB (n=18)	Brush stimuli record	5 mice per group	W=0.9157 P=0.0943, W=0.9567 P=0.5395	F=0.566, DFn=18, Dfd=17, P=0.457	Two-tailed unpaired t-test	t=5.287 df=35	<0.0001	****
Fig4E	ΔF / F	SNI+Ctrl (n=19), SNI+RARB (n=18)	Pin prick stimuli record	5 mice per group	Not all subgroups meets p＞0.05	F=12.010, DFn=18, Dfd=17, P=0.001	Mann-Whitney U test	U=13	<0.0001	****
Fig4F	ΔF / F	SNI+Ctrl (n=19), SNI+RARB (n=13)	thermal nociception record	5 mice per group	W=0.9529 P=0.4428, W=0.9511 P=0.6154	F=7.689, DFn=18, Dfd=12, P=0.009	Mann-Whitney U test	U=28	<0.0001	****
Fig4G	ΔF / F	SNI+Ctrl (n=21), SNI+RARB (n=19)	struggling record	5 mice per group	W=0.9447 P=0.2692, W=0.9054 P=0.0609	F=2.306, DFn=20, Dfd=18, P=0.137	Two-tailed unpaired t-test	t=3.686 df=38	0.0007	***
Fig5C	RARB / GAPDH	Scramble (n=4), shRarb (n=4)	mouse	8 mice	W=0.7939 P=0.0918, W=0.8255 P=0.1564	F=27.67, DFn=3, Dfd=3, P=0.0291	Mann-Whitney U test	U=0	0.029	*
Fig5E	PWMT	Scramble (n=12), shRarb (n=16)	mouse	28 mice	W=0.9816 P=0.9891, W=0.9569 P=0.6053	F=9.243, DFn=11, Dfd=15, P=0.005	Mann-Whitney U test	U=1	<0.0001	****
Fig5F	PWTL	Scramble (n=12), shRarb (n=16)	mouse	28 mice	W=0.8830 P=0.0957, W=0.9216 P=0.1787	F=0.135, DFn=11, Dfd=15, P=0.716	Two-tailed unpaired t-test	t=3.554 df=26	0.0015	**
Fig5G	Distance in open arms	Scramble (n=11), shRarb (n=13)	mouse	24 mice	W=0.9338 P=0.4505, W=0.9720 P=0.9166	F=0.152, DFn=10, Dfd=12, P=0.700	Two-tailed unpaired t-test	t=3.924 df=22	0.0007	***
Fig5H	Distance in centre area	Scramble (n=11), shRarb (n=13)	mouse	24 mice	W=0.9359 P=0.4732, W=0.9591 P=0.7393	F=0.416, DFn=10, Dfd=12, P=0.526	Two-tailed unpaired t-test	t=2.696 df=22	0.0132	*
Fig5I	Immobility	Scramble (n=9), shRarb (n=11)	mouse	20 mice	W=0.9406 P=0.5886, W=0.9618 P=0.7933	F=4.451, DFn=8, Dfd=10, P=0.049	Mann-Whitney U test	U=23	0.0442	*
Fig5J	Sucrose (%)	Scramble (n=10), shRarb (n=10)	mouse	20 mice	W=0.8819 P=0.1373, W=0.9663 P=0.8549	F=0.073, DFn=9, Dfd=9, P=0.790	Two-tailed unpaired t-test	t=2.738 df=18	0.0135	*
Fig5K	ΔF / F	Scramble (n=19), shRarb (n=19)	0.4 g mechanical stimuli record	5 mice per group	Not all subgroups meets p＞0.05	F=0.000, DFn=18, Dfd=18, P=0.983	Mann-Whitney U test	U=54.5	0.0001	***
Fig5L	ΔF / F	Scramble (n=16), shRarb (n=18)	2 g mechanical stimuli record	5 mice per group	W=0.9517 P=0.5178, W=0.9509 P=0.4387	F=0.014, DFn=15, Dfd=17, P=0.905	Two-tailed unpaired t-test	t=4.431 df=32	0.0001	***
Fig5M	ΔF / F	Scramble (n=14), shRarb (n=13)	thermal nociception record	5 mice per group	W=0.9506 P=0.5698, W=0.9483 P=0.5728	F=0.559, DFn=13, Dfd=12, P=0.462	Two-tailed unpaired t-test	t=2.454 df=25	0.0214	*
Fig5N	ΔF / F	Scramble (n=20), shRarb (n=20)	struggling record	5 mice per group	W=0.9620 P=0.5856, W=0.9440 P=0.2856	F=9.876, DFn=19, Dfd=19, P=0.003	Mann-Whitney U test	U=33	<0.0001	****
Fig6A	RARB / GAPDH	Scramble (n=4), shRarb (n=4)	mouse	8 mice	W=0.7851 P=0.0781, W=0.8148 P=0.1315	F=333.233, DFn=3, Dfd=3, P<0.0001	Mann-Whitney U test	U=0	0.029	*
	LAMB1 / GAPDH	Scramble (n=4), shRarb (n=4)	mouse	8 mice	W=0.9928 P=0.9715, W=0.9672 P=0.8240	F=0.299, DFn=3, Dfd=3, P=0.604	Two-tailed unpaired t-test	t=2.998 df=6	0.0241	*
Fig6B	RARB / GAPDH	Ctrl (n=4), RARB (n=4)	mouse	8 mice	W=0.9322 P=0.6073, W=0.9056 P=0.4596	F=1.003, DFn=3, Dfd=3, P=0.355	Two-tailed unpaired t-test	t=32.548 df=6	<0.0001	****
	LAMB1 / GAPDH	Ctrl (n=4), RARB (n=4)	mouse	8 mice	W=0.9181 P=0.5262, W=0.9609 P=0.7844	F=0.403, DFn=3, Dfd=3, P=0.549	Two-tailed unpaired t-test	t=4.114 df=6	0.0063	**
Fig6C	Relative luciferase activity	pCDNA+pGL3 (n=6), RARB+pGL3 (n=6), pCDNA+Lamb1-Luc (n=9), RARB+Lamb1-Luc (n=10), RARB+Lamb1-mut-Luc (n=9)	293T cell lines	40 times	W=0.9257 P=0.5474, W=0.9731 P=0.9128, W=0.8462 P=0.0677, W=0.9338 P=0.4866, W=0.9538 P=0.7313	F=11.778, DFn=4, Dfd=35, P<0.0001	Kruskal-Wallis H test	χ2=33.899, DF=4	<0.0001	****
		pCDNA+PGL3 vs. RARB+Lamb1-Luc					Dunn's multiple comparisons test		<0.0001	****
		RARB+pGL3 vs. RARB+Lamb1-Luc					Dunn's multiple comparisons test		<0.0001	****
		pCDNA+Lamb1-Luc vs. RARB+Lamb1-Luc					Dunn's multiple comparisons test		0.0278	*
		RARB+Lamb1-mut-Luc vs. RARB+Lamb1-Luc					Dunn's multiple comparisons test		0.0478	*
Fig6D	Relative luciferase activity	Vehicle (n=8), RA (n=7)	293T cell lines	15 times	W=0.8696 P=0.1495, W=0.9095 P=0.3922	1.163, DFn=7, Dfd=6, P=0.300	Two-tailed unpaired t-test	t=3.977 df=13	0.0016	**
Fig6E	% Input	IgG (n=5), Ctrl (n=5), RARB (n=5)	mouse	15 mice	W=0.8968 P=0.3926, W=0.8986 P=0.4021, W=0.8160 P=0.1086	F=0.608, DFn=2, Dfd=12, P=0.560	One-way ANOVA	F=43.856 DFn=2 Dfd=12	<0.0001	****
		Ctrl vs. RARB					Tukey's multiple comparisons test		0.0169	*
Fig6H	PWMT	SNI+Scramble+Ctrl (n=9), SNI+Scramble+RARB (n=10), SNI+shLamb1+Ctrl (n=9), SNI+shLamb1+RARB (n=10)	mouse	38 mice	Not all subgroups meets p＞0.05	F=38.700, DFn=3, Dfd=34, P<0.0001	Kruskal-Wallis H test	χ2=29.108, DF=3	<0.0001	****
		SNI+Scramble+Ctrl vs. SNI+Scramble+RARB					Dunn's multiple comparisons test		0.2041	ns
		SNI+Scramble+RARB vs. SNI+shLamb1+RARB					Dunn's multiple comparisons test		<0.0001	****
Fig6I	PWTL	SNI+Scramble+Ctrl (n=9), SNI+Scramble+RARB (n=10), SNI+shLamb1+Ctrl (n=9), SNI+shLamb1+RARB (n=10)	mouse	38 mice	W=0.9606 P=0.8050 W=0.9710 P=0.9003 W=0.9821 P=0.9741 W=0.9270 P=0.4186	F=1.424, DFn=3, Dfd=34, P=0.253	One-way ANOVA	F=8.384 DFn=3 Dfd=34	0.0003	***
		SNI+Scramble+Ctrl vs. SNI+Scramble+RARB					Tukey's multiple comparisons test		0.0233	*
		SNI+Scramble+RARB vs. SNI+shLamb1+RARB					Tukey's multiple comparisons test		0.0006	***
Fig6J	Distance in centre area	SNI+Scramble+Ctrl (n=8), SNI+Scramble+RARB (n=8), SNI+shLamb1+Ctrl (n=8), SNI+shLamb1+RARB (n=10)	mouse	34 mice	W=0.8623 P=0.1267 W=0.8966 P=0.2693 W=0.9153 P=0.3931 W=0.9047 P=0.2464	F=2.074, DFn=3, Dfd=30, P=0.125	One-way ANOVA	F=4.717 DFn=3 Dfd=30	0.0082	**
		SNI+Scramble+Ctrl vs. SNI+Scramble+RARB					Tukey's multiple comparisons test		0.0349	*
		SNI+Scramble+RARB vs. SNI+shLamb1+RARB					Tukey's multiple comparisons test		0.0425	*
Fig6K	Distance in open arms	SNI+Scramble+Ctrl (n=8), SNI+Scramble+RARB (n=8), SNI+shLamb1+Ctrl (n=8), SNI+shLamb1+RARB (n=10)	mouse	34 mice	W=0.9788 P=0.9570 W=0.9218 P=0.4448 W=0.9262 P=0.4819 W=0.8767 P=0.1197	F=6.807, DFn=3, Dfd=30, P=0.001	Kruskal-Wallis H test	χ2=8.845, DF=3	0.0314	*
		SNI+Scramble+Ctrl vs. SNI+Scramble+RARB					Dunn's multiple comparisons test		0.0233	*
		SNI+Scramble+RARB vs. SNI+shLamb1+RARB					Dunn's multiple comparisons test		0.2002	ns
Fig6L	Immobility	SNI+Scramble+Ctrl (n=8), SNI+Scramble+RARB (n=8), SNI+shLamb1+Ctrl (n=8), SNI+shLamb1+RARB (n=10)	mouse	34 mice	Not all subgroups meets p＞0.05	F=1.119 DFn=3, Dfd=30, P=0.357	Kruskal-Wallis H test	χ2=11.315, DF=3	0.0101	*
		SNI+Scramble+Ctrl vs. SNI+Scramble+RARB					Dunn's multiple comparisons test		0.0085	**
		SNI+Scramble+RARB vs. SNI+shLamb1+RARB					Dunn's multiple comparisons test		0.4453	ns
Fig6N	Mean Fiber Diameter	Sham+Ctrl (n=39), Sham+shRarb (n=46), SNI+Ctrl (n=40), SNI+RARB (n=39)	mouse	3 mice per group	Not all subgroups meets p＞0.05	F=0.789, DFn=3, Dfd=160, P=0.502	Kruskal-Wallis H test	χ2=85.193, DF=3	<0.0001	****
		Sham+Ctrl vs. Sham+shRarb					Dunn's multiple comparisons test		<0.0001	****
		Sham+Ctrl vs. SNI+Ctrl					Dunn's multiple comparisons test		<0.0001	****
		SNI+Ctrl vs. SNI+RARB					Dunn's multiple comparisons test		<0.0001	****
Fig7B	RA	Control (n=22), Pain (n=15), Pain&depression (n=17), Pain&anxiety (n=2), Pain&anxiodepression (n=16)	person	72 people	Not all subgroups meets p＞0.05	F=1.971, DFn=4, Dfd=67, P=0.109	Kruskal-Wallis H test	χ2=15.706, DF=4	0.0034	**
		Control vs.Pain					Dunn's multiple comparisons test		>0.9999	ns
		Control vs. Pain&depression					Dunn's multiple comparisons test		>0.9999	ns
		Control vs. Pain&anxiety					Dunn's multiple comparisons test		>0.9999	ns
		Control vs. Pain&anxiodepression					Dunn's multiple comparisons test		0.0011	**
Fig7C	RA	Sham (n=5), SNI-7d (n=6), SNI-28d (n=6), SNI-56d (n=5)	mouse	22 mice	W=0.9786 P=0.9269 W=0.9899 P=0.9890 W=0.8836 P=0.2859 W=0.9943 P=0.9924	F=0.759, DFn=7, Dfd=18, P=0.532	One-way ANOVA	F=4.756 DFn=3 Dfd=18	0.013	*
		Sham vs. SNI-7d					Dunnett's multiple comparisons test		0.2832	ns
		Sham vs. SNI-28d					Dunnett's multiple comparisons test		0.7561	ns
		Sham vs. SNI-56d					Dunnett's multiple comparisons test		0.006	**
Fig7D	RA	Sham (n=8), SNI-7d (n=6), SNI-28d (n=4), SNI-56d (n=6)	mouse	24 mice	W=0.8419 P=0.0787 W=0.8755 P=0.2489 W=0.8659 P=0.2819 W=0.8360 P=0.1208	F=3.984, DFn=3, Dfd=20, P=0.022	Kruskal-Wallis H test	χ2=10.517, DF=3	0.0146	*
		Sham vs. SNI-7d					Dunn's multiple comparisons test		>0.9999	ns
		Sham vs. SNI-28d					Dunn's multiple comparisons test		>0.9999	ns
		Sham vs. SNI-56d					Dunn's multiple comparisons test		0.0098	**
Fig7G	GFP / GAPDH	RA (n=3), Veh (n=3)	293T cell lines	6 times	W=0.9963 P=0.8845, W=0.8790 P=0.3215	F=0.001, DFn=2, Dfd=2, P=0.974	Two-tailed unpaired t-test	t=5.179 df=4	0.0066	**
Fig7I	GFP density	Sham (n=4), SNI (n=4)	mouse	8 mice	W=0.8313 P=0.1711, W=0.9024 P=0.4432	F=7.411, DFn=3, Dfd=3, P=0.035	Mann-Whitney U test	U=0	0.0286	*
	RARB density	Sham (n=4), SNI (n=4)	mouse	8 mice	W=0.9755 P=0.8754, W=0.9368 P=0.6352	F=0.022, DFn=3, Dfd=3, P=0.887	Two-tailed unpaired t-test	t=3.710 df=6	0.01	**
Fig7J	Relative luciferase activity	PGL3 (n=6), RARB-Luc+Veh (n=6), RARB-Luc+RA (n=12)	293T cell lines	24 times	W=0.9320 P=0.5957, W=0.9527 P=0.7619, W=0.9643 P=0.8424	F=10.107, DFn=2, Dfd=21, P=0.0008	Kruskal-Wallis H test	χ2=19.440, DF=3	<0.0001	****
		RARB-Luc+RA vs. RARB-Luc+Veh					Dunn's multiple comparisons test		0.0327	*
Fig8B	RARB / GAPDH	RA (n=3), Veh (n=3)	mouse	6 mice	W=0.8490 P=0.2379, W=0.8754 P=0.3111	F=0.481, DFn=2, Dfd=2, P=0.526	Two-tailed unpaired t-test	t=2.799 df=4	0.0489	*
	LAMB1 / GAPDH	RA (n=3), Veh (n=3)	mouse	6 mice	W=0.9274 P=0.4791, W=0.9924 P=0.8336	F=0.062, DFn=2, Dfd=2, P=0.815	Two-tailed unpaired t-test	t=3.969 df=4	0.0166	*
Fig8C	PWMT	Veh (n=10), RA-10 (n=10), RA-50 (n=10), RA-100 (n=10)	mouse	40 mice	Not all subgroups meets p＞0.05	F=2.717, DFn=3, Dfd=36, P=0.059	Kruskal-Wallis H test	χ2=20.663, DF=3	0.0001	***
		Veh vs. RA-10					Dunn's multiple comparisons test		0.0081	**
		Veh vs. RA-50					Dunn's multiple comparisons test		0.0037	**
		Veh vs. RA-100					Dunn's multiple comparisons test		0.0002	***
Fig8D	PWTL	Veh (n=10), RA-10 (n=10), RA-50 (n=10), RA-100 (n=10)	mouse	40 mice	W=0.9785 P=0.9566 W=0.9150 P=0.3169 W=0.9074 P=0.2634 W=0.8731 P=0.1086	F=1.637, DFn=3, Dfd=36, P=0.198	One-way ANOVA	F=4.721 DFn=3 Dfd=36	0.007	**
		Veh vs. RA-10					Dunnett's multiple comparisons test		0.6678	ns
		Veh vs. RA-50					Dunnett's multiple comparisons test		0.005	**
		Veh vs. RA-100					Dunnett's multiple comparisons test		0.0356	*
Fig8E	Distance in open arms	Veh (n=10), RA-10 (n=7), RA-50 (n=7), RA-100 (n=10)	mouse	34 mice	Not all subgroups meets p＞0.05	F=2.869, DFn=3, Dfd=30, P=0.053	Kruskal-Wallis H test	χ2=8.062, DF=3	0.0447	*
		Veh vs. RA-10					Dunn's multiple comparisons test		>0.9999	ns
		Veh vs. RA-50					Dunn's multiple comparisons test		0.0335	*
		Veh vs. RA-100					Dunn's multiple comparisons test		>0.9999	ns
Fig8F	Distance in centre area	Veh (n=10), RA-10 (n=7), RA-50 (n=7), RA-100 (n=10)	mouse	34 mice	W=0.9085 P=0.2707 W=0.8590 P=0.1484 W=0.9139 P=0.4236 W=0.9126 P=0.2996	F=0.338, DFn=3, Dfd=30, P=0.798	One-way ANOVA	F=4.943 DFn=3 Dfd=30	0.0066	**
		Veh vs. RA-10					Dunnett's multiple comparisons test		0.2017	ns
		Veh vs. RA-50					Dunnett's multiple comparisons test		0.0018	**
		Veh vs. RA-100					Dunnett's multiple comparisons test		0.1118	ns
Fig8G	Immobility	Veh (n=13), RA-10 (n=8), RA-50 (n=7), RA-100 (n=15)	mouse	43 mice	W=0.9280 P=0.3206 W=0.9255 P=0.4757 W=0.9531 P=0.7582 W=0.9462 P=0.4667	F=0.588, DFn=3, Dfd=39, P=0.627	One-way ANOVA	F=3.190 DFn=3 Dfd=39	0.0341	*
		Veh vs. RA-10					Dunnett's multiple comparisons test		0.4633	ns
		Veh vs. RA-50					Dunnett's multiple comparisons test		0.0151	*
		Veh vs. RA-100					Dunnett's multiple comparisons test		0.1061	ns
Fig8H	Sucrose	Veh (n=8), RA (n=12)	mouse	20 mice	W=0.9089 P=0.3461, W=0.9241 P=0.3214	F=3.621, DFn=7, Dfd=11, P=0.073	Two-tailed unpaired t-test	t=2.684 df=18	0.0152	*
Fig8J	PWMT	Veh (n=12), RA (n=12)	mouse	24 mice	W=0.9257 P=0.3363, W=0.8795 P=0.0863	F=11.462, DFn=11, Dfd=11, P=0.003	Mann-Whitney U test	U=11.5	0.0002	***
Fig8K	PWTL	Veh (n=12), RA (n=12)	mouse	24 mice	W=0.9184 P=0.2730, W=0.9706 P=0.9173	F=2.898, DFn=11, Dfd=11, P=0.103	Two-tailed unpaired t-test	t=3.753 df=22	0.0011	**
Fig8L	Distance in open arms	Veh (n=12), RA (n=12)	mouse	24 mice	W=0.9594 P=0.7747, W=0.9066 P=0.1929	F=0.427, DFn=11, Dfd=11, P=0.520	Two-tailed unpaired t-test	t=2.257 df=22	0.0343	*
Fig8M	Distance in centre area	Veh (n=12), RA (n=12)	mouse	24 mice	W=0.9453 P=0.5694, W=0.9477 P=0.6033	F=0.812, DFn=11, Dfd=11, P=0.377	Two-tailed unpaired t-test	t=0.6493 df=22	0.5229	ns
Fig8N	Immobility	Veh (n=12), RA (n=12)	mouse	24 mice	W=0.9477 P=0.6030, W=0.9018 P=0.1673	F=0.017, DFn=11, Dfd=11, P=0.898	Two-tailed unpaired t-test	t=4.851 df=22	<0.0001	****
Fig8O	Sucrose	Veh (n=9), RA (n=9)	mouse	18 mice	W=0.9457 P=0.6426, W=0.9437 P=0.6216	F=0.643, DFn=8, Dfd=8, P=0.434	Two-tailed unpaired t-test	t=2.457 df=16	0.0258	*
Fig9C	No. of spikes	Ctrl (n=10), RA (n=10) Wash (n=10)	Neuron	5 mice per group			Two-way ANOVA		0.0003	***
		Ctrl vs. RA					Tukey's multiple comparisons test		<0.0001	****
		Ctrl vs. Wash					Tukey's multiple comparisons test		0.0233	*
		RA vs. Wash					Tukey's multiple comparisons test		0.2569	ns
	No. of spikes for 100 pA	Ctrl (n=10), RA (n=10) Wash (n=10)	Neuron	5 mice per group	W=0.8812 P=0.1348, W=0.9449 P=0.6086 W=0.9230 P=0.3828	F=0.856, DFn=2, Dfd=27, P=0.436	One-way ANOVA	F=10.204 DFn=2 Dfd=27	0.0005	***
		Ctrl vs. RA					Tukey's multiple comparisons test		0.0004	***
		Ctrl vs. Wash					Tukey's multiple comparisons test		0.0185	*
		RA vs. Wash					Tukey's multiple comparisons test		0.2959	ns
Fig9D	Rheobase	Ctrl (n=10), RA (n=10) Wash (n=10)	Neuron	5 mice per group	Not all subgroups meets p＞0.05	F=1.191, DFn=2, Dfd=27, P=0.319	Kruskal-Wallis H test	χ2=14.904, DF=2	0.0006	***
		Ctrl vs. RA					Dunn's multiple comparisons test		0.0003	***
		Ctrl vs. Wash					Dunn's multiple comparisons test		0.1217	ns
		RA vs. Wash					Dunn's multiple comparisons test		0.2108	ns
Fig9F	Amplitude of eEPSC	Ctrl (n=10), RA (n=10) Wash (n=10)	Neuron	10 mice per group			Two-way ANOVA		<0.0001	****
		Ctrl vs. RA					Tukey's multiple comparisons test		<0.0001	****
		Ctrl vs. Wash					Tukey's multiple comparisons test		0.0195	*
		RA vs. Wash					Tukey's multiple comparisons test		0.125	ns
	Amplitude of eEPSC at 500 μA	Ctrl (n=10), RA (n=10) Wash (n=11)	Neuron	10 mice per group	W=0.9032 P=0.2375, W=0.9432 P=0.5897 W=0.8965 P=0.1675	F=5.638, DFn=2, Dfd=28, P=0.009	Kruskal-Wallis H test	χ2=18.037, DF=2	0.0001	***
		Ctrl vs. RA					Dunn's multiple comparisons test		<0.0001	****
		Ctrl vs. Wash					Dunn's multiple comparisons test		0.1217	ns
		RA vs. Wash					Dunn's multiple comparisons test		0.065	ns
Fig9H	Normalized eEPSCs at 30 min after CS	Veh (n=8), RA (n=7)	Neuron	8 mice per group	W=0.8391 P=0.0737, W=0.9126 P=0.4145	F=0.807, DFn=7, Dfd=6, P=0.385	Two-tailed unpaired t-test	t=3.218 df=13	0.0067	**
Fig9J	GFP density	Veh (n=22), TTX+AP5 (n=23)	Cell	4 mice per group	W=0.9116 P=0.0510, W=0.9246 P=0.0834	F=1.459, DFn=21, Dfd=22, P=0.234	Two-tailed unpaired t-test	t=5.026 df=43	<0.0001	****
	RARB density	Veh (n=21), TTX+AP5 (n=22)	Cell	4 mice per group	W=0.9114 P=0.0585, W=0.9413 P=0.2102	F=0.807, DFn=7, Dfd=6, P=0.385	Two-tailed unpaired t-test	t=6.451 df=41	<0.0001	****
Fig9L	Mean Fiber Diameter	Scramble+Veh (n=53), Scramble+RA (n=50), shRarb+Veh (n=54), shRarb+RA (n=52)	mouse	4 mice per group	W=0.9885 P=0.8893 W=0.9738 P=0.3288 W=0.9833 P=0.6512 W=0.9783 P=0.4563	F=5.506, DFn=3, Dfd=205, P=0.001	Kruskal-Wallis H test	χ2=77.021, DF=3	<0.0001	****
		Scramble+RA vs. Scramble+Veh					Dunn's multiple comparisons test		<0.0001	****
		shRarb+Veh vs. Scramble+Veh					Dunn's multiple comparisons test		0.0011	**
		shRarb+RA vs. Scramble+RA					Dunn's multiple comparisons test		0.0004	***
		shRarb+RA vs. shRarb+Veh					Dunn's multiple comparisons test		<0.0001	****
Fig10B	PWMT	Veh (n=12), TLZ-0.2 (n=12), TLZ-1 (n=12), TLZ-5 (n=12) TLZ-10 (n=8)	mouse	56 mice	Not all subgroups meets p＞0.05	F=3.645, DFn=4, Dfd=51, P=0.011	Kruskal-Wallis H test	χ2=14.705, DF=4	0.0054	**
		Veh vs. TLZ-0.2					Dunn's multiple comparisons test		>0.9999	ns
		Veh vs. TLZ-1					Dunn's multiple comparisons test		0.0238	*
		Veh vs. TLZ-5					Dunn's multiple comparisons test		0.0045	**
		Veh vs. TLZ-10					Dunn's multiple comparisons test		0.9755	ns
Fig10C	PWTL	Veh (n=12), TLZ-0.2 (n=12), TLZ-1 (n=12), TLZ-5 (n=12) TLZ-10 (n=8)	mouse	56 mice	W=0.9503 P=0.6416 W=0.9241 P=0.3217 W=0.9145 P=0.2438 W=0.9552 P=0.7143 W=0.9925 P=0.9980	F=1.849, DFn=4, Dfd=51, P=0.134	One-way ANOVA	F=4.921 DFn=4 Dfd=51	0.002	**
		Veh vs. TLZ-0.2					Dunnett's multiple comparisons test		0.231	ns
		Veh vs. TLZ-1					Dunnett's multiple comparisons test		0.0008	***
		Veh vs. TLZ-5					Dunnett's multiple comparisons test		0.0085	**
		Veh vs. TLZ-10					Dunnett's multiple comparisons test		0.649	ns
Fig10D	Distance in open arms	Veh (n=12), TLZ-0.2 (n=10), TLZ-1 (n=12), TLZ-5 (n=12) TLZ-10 (n=8)	mouse	54 mice	W=0.9133 P=0.2355 W=0.9055 P=0.2516 W=0.8842 P=0.0992 W=0.9460 P=0.5796 W=0.8735 P=0.1631	F=0.300, DFn=4, Dfd=49, P=0.877	One-way ANOVA	F=4.786 DFn=4 Dfd=49	0.0024	**
		Veh vs. TLZ-0.2					Dunnett's multiple comparisons test		0.2378	ns
		Veh vs. TLZ-1					Dunnett's multiple comparisons test		0.0012	**
		Veh vs. TLZ-5					Dunnett's multiple comparisons test		0.3112	ns
		Veh vs. TLZ-10					Dunnett's multiple comparisons test		>0.9999	ns
Fig10E	Distance in centre area	Veh (n=12), TLZ-0.2 (n=10), TLZ-1 (n=10), TLZ-5 (n=12) TLZ-10 (n=8)	mouse	52 mice	W=0.9551 P=0.7118 W=0.9692 P=0.8838 W=0.9045 P=0.2452 W=0.9868 P=0.9984 W=0.8729 P=0.1609	F=0.923, DFn=4, Dfd=47, P=0.459	One-way ANOVA	F=6.245 DFn=4 Dfd=47	0.0004	***
		Veh vs. TLZ-0.2					Dunnett's multiple comparisons test		0.2459	ns
		Veh vs. TLZ-1					Dunnett's multiple comparisons test		<0.0001	****
		Veh vs. TLZ-5					Dunnett's multiple comparisons test		0.5076	ns
		Veh vs. TLZ-10					Dunnett's multiple comparisons test		0.5023	ns
Fig10F	Immobility	Veh (n=12), TLZ-0.2 (n=12), TLZ-1 (n=12), TLZ-5 (n=12) TLZ-10 (n=8)	mouse	56 mice	Not all subgroups meets p＞0.05	F=2.990, DFn=4, Dfd=51, P=0.027	Kruskal-Wallis H test	χ2=17.219, DF=4	0.0018	**
		Veh vs. TLZ-0.2					Dunn's multiple comparisons test		0.0141	*
		Veh vs. TLZ-1					Dunn's multiple comparisons test		0.001	***
		Veh vs. TLZ-5					Dunn's multiple comparisons test		0.0849	ns
		Veh vs. TLZ-10					Dunn's multiple comparisons test		>0.9999	ns
Fig10G	Sucrose	Veh (n=5), TLZ-1 (n=6), TLZ-5 (n=6)	mouse	17 mice	W=0.9468 P=0.7142, W=0.9265 P=0.5533 W=0.8119 P=0.0750	F=2.352, DFn=2, Dfd=14, P=0.132	One-way ANOVA	F=5.173 DFn=2 Dfd=14	0.0208	*
		Veh vs. TLZ-1					Dunnett's multiple comparisons test		0.5055	ns
		Veh vs. TLZ-5					Dunnett's multiple comparisons test		0.014	*
Fig10I	PWMT	Veh (n=12), TLZ-0.1 (n=12), TLZ-1 (n=12),	mouse	36 mice	Not all subgroups meets p＞0.05	F=11.069, DFn=2, Dfd=33, P=0.0002	Kruskal-Wallis H test	χ2=19.670, DF=2	<0.0001	****
		Veh vs. TLZ-0.1					Dunn's multiple comparisons test		0.0203	*
		Veh vs. TLZ-1					Dunn's multiple comparisons test		<0.0001	****
Fig10J	PWTL	Veh (n=12), TLZ-0.1 (n=12), TLZ-1 (n=12),	mouse	36 mice	W=0.9184 P=0.2730, W=0.8833 P=0.0965 W=0.9589 P=0.7684	F=1.295, DFn=2, Dfd=33, P=0.288	One-way ANOVA	F=12.755 DFn=2 Dfd=33	<0.0001	****
		Veh vs. TLZ-0.1					Dunnett's multiple comparisons test		<0.0001	****
		Veh vs. TLZ-1					Dunnett's multiple comparisons test		0.0289	*
Fig10K	Distance in open arms	Veh (n=12), TLZ-0.1 (n=12), TLZ-1 (n=12),	mouse	36 mice	W=0.9016 P=0.1665, W=0.9558 P=0.7226 W=0.9324 P=0.4067	F=1.303, DFn=2, Dfd=33, P=0.285	One-way ANOVA	F=4.698 DFn=2 Dfd=33	0.016	*
		Veh vs. TLZ-0.1					Dunnett's multiple comparisons test		0.0213	*
		Veh vs. TLZ-1					Dunnett's multiple comparisons test		0.0243	*
Fig10L	Distance in centre area	Veh (n=12), TLZ-0.1 (n=12), TLZ-1 (n=12),	mouse	36 mice	Not all subgroups meets p＞0.05	F=2.203, DFn=2, Dfd=33, P=0.126	Kruskal-Wallis H test	χ2=2.932, DF=2	0.2308	ns
Fig10M	Immobility	Veh (n=12), TLZ-0.1 (n=9), TLZ-1 (n=10),	mouse	31 mice	W=0.9457 P=0.5756, W=0.8443 P=0.0644 W=0.9720 P=0.9088	F=4.887, DFn=2, Dfd=28, P=0.015	Kruskal-Wallis H test	χ2=11.875, DF=2	0.0026	**
		Veh vs. TLZ-0.1					Dunn's multiple comparisons test		0.0021	**
		Veh vs. TLZ-1					Dunn's multiple comparisons test		0.0317	*
Fig10N	Sucrose	Veh (n=9), TLZ (n=9)	mouse	18 mice	W=0.9562 P=0.7576, W=0.8714 P=0.1272	F=0.093, DFn=8, Dfd=8, P=0.764	Two-tailed unpaired t-test	t=2.348 df=16	0.032	*
SFig1A	PWMT	Ctrl (n=10), RARB (n=10)	mouse	20 mice	W=0.9230 P=0.3830, W=0.9048 P=0.2472	F=0.190, DFn=9, Dfd=9, P=0.6668	Two-tailed unpaired t-test	t=0.4278 df=18	0.6739	ns
SFig1B	PWTL	Ctrl (n=10), RARB (n=10)	mouse	20 mice	W=0.9201 P=0.3578, W=0.9471 P=0.6346	F=0.021, DFn=9, Dfd=9, P=0.885	Two-tailed unpaired t-test	t=0.5007 df=18	0.6226	ns
SFig1C	PWMT	Ctrl (n=10), RARB (n=10)	mouse	20 mice	W=0.9028 P=0.2351, W=0.9451 P=0.6109	F=3.117, DFn=9, Dfd=9, P=0.094	Two-tailed unpaired t-test	t=0.7019 df=18	0.4917	ns
SFig1D	PWTL	Ctrl (n=10), RARB (n=10)	mouse	20 mice	W=0.8461 P=0.0522, W=0.9743 P=0.9279	F=0.001, DFn=9, Dfd=9, P=0.975	Two-tailed unpaired t-test	t=0.2202 df=18	0.8282	ns
SFig1E	Distance in open arms	Sham+Ctrl (n=10), Sham+RARB (n=10), SNI+Ctrl (n=9), SNI+RARB (n=10)	mouse	39 mice	W=0.9457 P=0.6181 W=0.9223 P=0.3765 W=0.9718 P=0.9101 W=0.9368 P=0.5177	F=1.316, DFn=3, Dfd=35, P=0.285	One-way ANOVA	F=8.979 DFn=3 Dfd=35	0.0002	***
		Sham+Ctrl vs. Sham+RARB					Tukey's multiple comparisons test		0.3789	ns
		Sham+Ctrl vs. SNI+Ctrl					Tukey's multiple comparisons test		0.0002	***
		SNI+Ctrl vs. SNI+RARB					Tukey's multiple comparisons test		0.0006	***
	Time in open arms	Sham+Ctrl (n=10), Sham+RARB (n=10), SNI+Ctrl (n=9), SNI+RARB (n=10)	mouse	39 mice	W=0.9814 P=0.9720 W=0.9042 P=0.2433 W=0.9775 P=0.9502 W=0.8821 P=0.1381	F=1.306, DFn=3, Dfd=35, P=0.288	One-way ANOVA	F=8.177 DFn=3 Dfd=35	0.0003	***
		Sham+Ctrl vs. Sham+RARB					Tukey's multiple comparisons test		0.2828	ns
		Sham+Ctrl vs. SNI+Ctrl					Tukey's multiple comparisons test		0.0011	**
		SNI+Ctrl vs. SNI+RARB					Tukey's multiple comparisons test		0.0005	***
	Total distance	Sham+Ctrl (n=10), Sham+RARB (n=10), SNI+Ctrl (n=9), SNI+RARB (n=10)	mouse	39 mice	W=0.9704 P=0.8948 W=0.9502 P=0.6705 W=0.8822 P=0.1656 W=0.9829 P=0.9788	F=1.4442, DFn=3, Dfd=35, P=0.247	One-way ANOVA	F=5.729 DFn=3 Dfd=35	0.0027	**
		Sham+Ctrl vs. Sham+RARB					Tukey's multiple comparisons test		0.9239	ns
		Sham+Ctrl vs. SNI+Ctrl					Tukey's multiple comparisons test		0.0121	*
		SNI+Ctrl vs. SNI+RARB					Tukey's multiple comparisons test		0.0836	ns
SFig2C	No. of dendrites	Sham+Ctrl (n=22), Sham+RARB (n=18), SNI+Ctrl (n=23), SNI+RARB (n=18)	neuron	3 mice per group	W=0.9543 P=0.3826 W=0.9687 P=0.7738 W=0.9340 P=0.1334 W=0.9593 P=0.5873	F=0.602, DFn=3, Dfd=77, P=0.616	One-way ANOVA	F=0.700 DFn=3 Dfd=77	0.5547	ns
SFig2D	Length	Sham+Ctrl (n=18), Sham+RARB (n=19), SNI+Ctrl (n=17), SNI+RARB (n=20)	dendrite	3 mice per group	W=0.9544 P=0.4986 W=0.9630 P=0.6326 W=0.9692 P=0.8041 W=0.9632 P=0.6105	F=3.007, DFn=3, Dfd=70, P=0.036	Kruskal-Wallis H test	χ2=28.185, DF=3	<0.0001	****
		Sham+Ctrl vs. Sham+RARB					Dunn's multiple comparisons test		>0.9999	ns
		Sham+Ctrl vs. SNI+Ctrl					Dunn's multiple comparisons test		0.085	ns
		SNI+Ctrl vs. SNI+RARB					Dunn's multiple comparisons test		0.5463	ns
SFig2E	Long thin	Sham+Ctrl (n=18), Sham+RARB (n=19), SNI+Ctrl (n=17), SNI+RARB (n=20)	dendrite	3 mice per group	Not all subgroups meets p＞0.05	F=1.212, DFn=3, Dfd=70, P=0.312	Kruskal-Wallis H test	χ2=12.83, DF=3	0.0051	**
		Sham+Ctrl vs. Sham+RARB					Dunn's multiple comparisons test		>0.9999	ns
		Sham+Ctrl vs. SNI+Ctrl					Dunn's multiple comparisons test		0.8445	ns
		SNI+Ctrl vs. SNI+RARB					Dunn's multiple comparisons test		0.7884	ns
	Filopodia	Sham+Ctrl (n=18), Sham+RARB (n=19), SNI+Ctrl (n=17), SNI+RARB (n=20)	dendrite	3 mice per group	W=0.9079 P=0.0791 W=0.9561 P=0.4976 W=0.9660 P=0.7445 W=0.9665 P=0.6799	F=7.031,DFn=3, Dfd=70, P=0.0003	Kruskal-Wallis H test	χ2=37.823, DF=3	<0.0001	****
		Sham+Ctrl vs. Sham+RARB					Dunn's multiple comparisons test		0.3036	ns
		Sham+Ctrl vs. SNI+Ctrl					Dunn's multiple comparisons test		0.8302	ns
		SNI+Ctrl vs. SNI+RARB					Dunn's multiple comparisons test		<0.0001	****
SFig2G	Length	Sham+Ctrl (n=20), Sham+RARB (n=20), SNI+Ctrl (n=21), SNI+RARB (n=20)	dendrite	3 mice per group	W=0.9301 P=0.1549 W=0.9536 P=0.4247 W=0.9535 P=0.3963 W=0.9368 P=0.2086	F=2.707, DFn=3, Dfd=77, P=0.051	One-way ANOVA	F=8.503 DFn=3 Dfd=77	<0.0001	****
		Sham+Ctrl vs. Sham+RARB					Tukey's multiple comparisons test		0.9993	ns
		Sham+Ctrl vs. SNI+Ctrl					Tukey's multiple comparisons test		0.0051	**
		SNI+Ctrl vs. SNI+RARB					Tukey's multiple comparisons test		0.9981	ns
	Spine density	Sham+Ctrl (n=20), Sham+RARB (n=20), SNI+Ctrl (n=21), SNI+RARB (n=20)	dendrite	3 mice per group	Not all subgroups meets p＞0.05	F=0.798, DFn=3, Dfd=77, P=0.499	Kruskal-Wallis H test	χ2=50.284, DF=3	<0.0001	****
		Sham+Ctrl vs. Sham+RARB					Dunn's multiple comparisons test		0.3592	ns
		Sham+Ctrl vs. SNI+Ctrl					Dunn's multiple comparisons test		<0.0001	****
		SNI+Ctrl vs. SNI+RARB					Dunn's multiple comparisons test		0.001	***
SFig2H	Stubby	Sham+Ctrl (n=20), Sham+RARB (n=20), SNI+Ctrl (n=21), SNI+RARB (n=20)	dendrite	3 mice per group	Not all subgroups meets p＞0.05	F=0.978, DFn=3, Dfd=77, P=0.408	Kruskal-Wallis H test	χ2=46.397, DF=3	<0.0001	****
		Sham+Ctrl vs. Sham+RARB					Dunn's multiple comparisons test		>0.9999	ns
		Sham+Ctrl vs. SNI+Ctrl					Dunn's multiple comparisons test		<0.0001	****
		SNI+Ctrl vs. SNI+RARB					Dunn's multiple comparisons test		0.2582	ns
	Mushroom	Sham+Ctrl (n=20), Sham+RARB (n=20), SNI+Ctrl (n=21), SNI+RARB (n=20)	dendrite	3 mice per group	Not all subgroups meets p＞0.05	F=1.300,DFn=3, Dfd=77, P=0.281	Kruskal-Wallis H test	χ2=29.113, DF=3	<0.0001	****
		Sham+Ctrl vs. Sham+RARB					Dunn's multiple comparisons test		>0.9999	ns
		Sham+Ctrl vs. SNI+Ctrl					Dunn's multiple comparisons test		<0.0001	****
		SNI+Ctrl vs. SNI+RARB					Dunn's multiple comparisons test		0.0037	**
	Long thin	Sham+Ctrl (n=20), Sham+RARB (n=20), SNI+Ctrl (n=21), SNI+RARB (n=20)	dendrite	3 mice per group	Not all subgroups meets p＞0.05	F=2.341,DFn=3, Dfd=77, P=0.080	Kruskal-Wallis H test	χ2=18.578, DF=3	0.0003	***
		Sham+Ctrl vs. Sham+RARB					Dunn's multiple comparisons test		0.0033	**
		Sham+Ctrl vs. SNI+Ctrl					Dunn's multiple comparisons test		>0.9999	ns
		SNI+Ctrl vs. SNI+RARB					Dunn's multiple comparisons test		0.0999	ns
	Filopodia	Sham+Ctrl (n=20), Sham+RARB (n=20), SNI+Ctrl (n=21), SNI+RARB (n=20)	dendrite	3 mice per group	W=0.9147 P=0.0785 W=0.9779 P=0.9046 W=0.9228 P=0.0988 W=0.9651 P=0.6506	F=0.712,DFn=3, Dfd=77, P=0.548	One-way ANOVA	F=5.461 DFn=3 Dfd=77	0.0019	**
		Sham+Ctrl vs. Sham+RARB					Tukey's multiple comparisons test		0.9312	ns
		Sham+Ctrl vs. SNI+Ctrl					Tukey's multiple comparisons test		0.0387	*
		SNI+Ctrl vs. SNI+RARB					Tukey's multiple comparisons test		0.0034	**
SFig3A	RMP (mV)	SNI+Ctrl (n=11), SNI+RARB (n=11), Sham+Ctrl (n=8), Sham+RARB (n=8)	Neuron	5 mice per group	Not all subgroups meets p＞0.05	F=0.663, DFn=3, Dfd=34, P=0.581	Kruskal-Wallis H test	χ2=4.995, DF=3	0.1722	ns
	Rm (MΩ)	SNI+Ctrl (n=11), SNI+RARB (n=11), Sham+Ctrl (n=8), Sham+RARB (n=8)	Neuron	5 mice per group	W=0.9659 P=0.8421, W=0.8985 P=0.1774, W=0.9559 P=0.7701, W=0.8411 P=0.0773	F=2.141, DFn=3, Dfd=34, P=0.0008	Kruskal-Wallis H test	χ2=5.383, DF=3	0.1458	ns
	Cm (pF)	SNI+Ctrl (n=11), SNI+RARB (n=11), Sham+Ctrl (n=8), Sham+RARB (n=8)	Neuron	5 mice per group	W=0.8715 P=0.0810, W=0.9488 P=0.6287, W=0.8874 P=0.2212, W=0.9645 P=0.8517	F=2.398, DFn=3, Dfd=34, P=0.085	One-way ANOVA	F=3.220 DFn=3 Dfd=34	0.0347	*
		Sham+Ctrl vs. SNI+Ctrl					Tukey's multiple comparisons test		0.115	ns
		SNI+Ctrl vs. SNI+RARB					Tukey's multiple comparisons test		0.9695	ns
SFig3B	AP amplitude (mV)	SNI+Ctrl (n=11), SNI+RARB (n=11), Sham+Ctrl (n=8), Sham+RARB (n=8)	Neuron	5 mice per group	Not all subgroups meets p＞0.05	F=2.582, DFn=3, Dfd=34, P=0.069	Kruskal-Wallis H test	χ2=9.324, DF=3	0.0253	*
		Sham+RARB vs. SNI+Ctrl					Dunn's multiple comparisons test		0.0284	*
	AP threshold (mV)	SNI+Ctrl (n=11), SNI+RARB (n=11), Sham+Ctrl (n=8), Sham+RARB (n=8)	Neuron	5 mice per group	W=0.9795 P=0.9633, W=0.8821 P=0.1106, W=0.8330 P=0.0639, W=0.9109 P=0.3601	F=1.985, DFn=3, Dfd=34, P=0.135	One-way ANOVA	F=1,615 DFn=3 Dfd=34	0.2039	ns
	AP half-width (ms)	SNI+Ctrl (n=11), SNI+RARB (n=11), Sham+Ctrl (n=8), Sham+RARB (n=8)	Neuron	5 mice per group	W=0.9752 P=0.9333, W=0.9089 P=0.2365, W=0.9396 P=0.6071, W=0.8868 P=0.2183	F=0.686, DFn=3, Dfd=34, P=0.567	One-way ANOVA	F=1.319 DFn=3 Dfd=34	0.2841	ns
	AP AHP (mV)	SNI+Ctrl (n=11), SNI+RARB (n=11), Sham+Ctrl (n=8), Sham+RARB (n=8)	Neuron	5 mice per group	Not all subgroups meets p＞0.05	F=1.238, DFn=3, Dfd=34, P=0.311	Kruskal-Wallis H test	χ2=5.152, DF=3	0.161	ns
SFig4A	PWMT	Scramble (n=12), shRarb (n=16)	mouse	28 mice	Not all subgroups meets p＞0.05	F=1.619, DFn=11, Dfd=15, P=0.215	Mann-Whitney U test	U=18	<0.0001	****
SFig4B	PWTL	Scramble (n=12), shRarb (n=16)	mouse	28 mice	W=0.9541 P=0.6973, W=0.9600 P=0.6623	F=0.003, DFn=11, Dfd=15, P=0.956	Two-tailed unpaired t-test	t=2.438 df=26	0.0219	*
SFig4C	Time in open arms	Scramble (n=11), shRarb (n=14)	mouse	25 mice	W=0.9752 P=0.9335, W=0.9671 P=0.8364	F=0.136, DFn=10, Dfd=13, P=0.715	Two-tailed unpaired t-test	t=4.054 df=23	0.0005	***
	Total distance	Scramble (n=11), shRarb (n=14)	mouse	25 mice	W=0.9837 P=0.9831, W=0.9354 P=0.3624	F=2.595, DFn=10, Dfd=13, P=0.121	Two-tailed unpaired t-test	t=1.029 df=23	0.3143	ns
SFig4D	Time in centre area	Scramble (n=11), shRarb (n=13)	mouse	24 mice	W=0.9569 P=0.7330, W=0.9038 P=0.1506	F=0.560, DFn=10, Dfd=12, P=0.462	Two-tailed unpaired t-test	t=2.402 df=22	0.0252	*
	Total distance	Scramble (n=11), shRarb (n=13)	mouse	24 mice	W=0.9506 P=0.6520, W=0.9441 P=0.5119	F=0.001, DFn=10, Dfd=12, P=0.974	Two-tailed unpaired t-test	t=0.4756 df=22	0.639	ns
SFig4E	AUC	Scramble (n=19), shRarb (n=19)	0.4 g mechanical stimuli record	5 mice per group	W=0.9589 P=0.5518, W=0.9577 P=0.5289	F=4.291, DFn=18, Dfd=18, P=0.046	Mann-Whitney U test	U=27	<0.0001	****
	AUC	Scramble (n=16), shRarb (n=18)	2 g mechanical stimuli record	5 mice per group	Not all subgroups meets p＞0.05	F=0.006, DFn=15, Dfd=17, P=0.938	Mann-Whitney U test	U=49	0.0007	***
	AUC	Scramble (n=14), shRarb (n=13)	thermal nociception record	5 mice per group	W=0.9237 P=0.2485, W=0.9675 P=0.8628	F=0.015, DFn=13, Dfd=12, P=0.902	Two-tailed unpaired t-test	t=1.168 df=25	0.254	ns
	AUC	Scramble (n=20), shRarb (n=20)	struggling record	5 mice per group	W=0.9170 P=0.0868, W=0.9567 P=0.4801	F=5.155, DFn=19, Dfd=19, P=0.029	Mann-Whitney U test	U=52	<0.0001	****
SFig4F	ΔF / F	Scramble (n=14), shRarb (n=26)	Brush stimuli record	5 mice per group	W=0.9574 P=0.6800, W=0.9687 P=0.5888	F=0.591, DFn=13, Dfd=25, P=0.447	Two-tailed unpaired t-test	t=4.207 df=38	0.0002	***
	AUC	Scramble (n=14), shRarb (n=26)	Brush stimuli record	5 mice per group	W=0.9297 P=0.3021, W=0.9279 P=0.0689	F=4.557, DFn=13, Dfd=25, P=0.039	Mann-Whitney U test	U=92	0.0099	**
SFig4G	ΔF / F	Scramble (n=12), shRarb (n=20)	Pin prick stimuli record	5 mice per group	W=0.9534 P=0.6877, W=0.9113 P=0.0675	F=0.017, DFn=11, Dfd=19, P=0.897	Two-tailed unpaired t-test	t=2.572 df=30	0.0153	*
	AUC	Scramble (n=12), shRarb (n=20)	Pin prick stimuli record	5 mice per group	Not all subgroups meets p＞0.05	F=0.250, DFn=11, Dfd=19, P=0.621	Mann-Whitney U test	U=31	0.0003	***
SFig5A	PWMT	SNI+Scramble (n=19), SNI+shLamb1 (n=19)	mouse	38 mice	Not all subgroups meets p＞0.05	F=0.085, DFn=18, Dfd=18, P=0.772	Mann-Whitney U test	U=29	<0.0001	****
SFig5B	PWTL	SNI+Scramble (n=19), SNI+shLamb1 (n=19)	mouse	38 mice	W=0.9715 P=0.8055, W=0.9749 P=0.8681	F=0.707, DFn=18, Dfd=18, P=0.406	Two-tailed unpaired t-test	t=2.062 df=36	0.0465	*
SFig5C	Distance in centre area	SNI+Scramble (n=16), SNI+shLamb1 (n=18)	mouse	34 mice	W=0.9548 P=0.5690, W=0.9310 P=0.2022	F=0.287, DFn=15, Dfd=17, P=0.596	Two-tailed unpaired t-test	t=3.196 df=32	0.0031	**
	Time in centre area	SNI+Scramble (n=16), SNI+shLamb1 (n=18)	mouse	34 mice	W=0.9624 P=0.7062, W=0.9622 P=0.6452	F=7.291, DFn=15, Dfd=17, P=0.011	Mann-Whitney U test	U=85	0.0417	*
	Total distance	SNI+Scramble (n=16), SNI+shLamb1 (n=18)	mouse	34 mice	W=0.9385 P=0.3310, W=0.9881 P=0.9963	F=0.001, DFn=15, Dfd=17, P=0.975	Two-tailed unpaired t-test	t=0.9896 df=32	0.3298	ns
SFig5D	Distance in open arms	SNI+Scramble (n=16), SNI+shLamb1 (n=18)	mouse	34 mice	W=0.9462 P=0.4320, W=0.9500 P=0.4252	F=5.364, DFn=15, Dfd=17, P=0.027	Mann-Whitney U test	U=123	0.4844	ns
	Time in open arms	SNI+Scramble (n=16), SNI+shLamb1 (n=18)	mouse	34 mice	W=0.9181 P=0.1569, W=0.9432 P=0.3289	F=3.444, DFn=15, Dfd=17, P=0.073	Two-tailed unpaired t-test	t=0.1757 df=32	0.8616	ns
	Total distance	SNI+Scramble (n=16), SNI+shLamb1 (n=18)	mouse	34 mice	W=0.9447 P=0.4105, W=0.9494 P=0.4160	F=3.320, DFn=15, Dfd=17, P=0.078	Two-tailed unpaired t-test	t=0.2646 df=32	0.793	ns
SFig5E	Immobility	SNI+Scramble (n=16), SNI+shLamb1 (n=18)	mouse	34 mice	Not all subgroups meets p＞0.05	F=0.006, DFn=15, Dfd=17, P=0.937	Mann-Whitney U test	U=76	0.0179	*
SFig5F	Time in centre area	SNI+Scramble+Ctrl (n=8), SNI+Scramble+RARB (n=8), SNI+shLamb1+Ctrl (n=8), SNI+shLamb1+RARB (n=10)	mouse	34 mice	W=0.8636 P=0.1303 W=0.8776 P=0.1787 W=0.9473 P=0.6837 W=0.8826 P=0.1398	F=2.231, DFn=3, Dfd=30, P=0.105	One-way ANOVA	F=4.113 DFn=3 Dfd=30	0.0148	*
		SNI+Scramble+Ctrl vs. SNI+Scramble+RARB					Tukey's multiple comparisons test		0.0442	*
		SNI+Scramble+RARB vs. SNI+shLamb1+RARB					Tukey's multiple comparisons test		0.0358	*
	Total distance	SNI+Scramble+Ctrl (n=8), SNI+Scramble+RARB (n=8), SNI+shLamb1+Ctrl (n=8), SNI+shLamb1+RARB (n=10)	mouse	34 mice	W=0.9480 P=0.6915 W=0.9499 P=0.7101 W=0.8610 P=0.1228 W=0.9074 P=0.2638	F=1.085, DFn=3, Dfd=30, P=0.370	One-way ANOVA	F=0.6446 DFn=3 Dfd=30	0.5924	ns
SFig5G	Time in open arms	SNI+Scramble+Ctrl (n=8), SNI+Scramble+RARB (n=8), SNI+shLamb1+Ctrl (n=8), SNI+shLamb1+RARB (n=10)	mouse	34 mice	W=0.9647 P=0.8534 W=0.9352 P=0.5646 W=0.9616 P=0.8251 W=0.9314 P=0.4618	F=1.747, DFn=3, Dfd=30, P=0.179	One-way ANOVA	F=4.167 DFn=3 Dfd=30	0.014	*
		SNI+Scramble+Ctrl vs. SNI+Scramble+RARB					Tukey's multiple comparisons test		0.0108	*
		SNI+Scramble+RARB vs. SNI+shLamb1+RARB					Tukey's multiple comparisons test		0.0589	ns
	Total distance	SNI+Scramble+Ctrl (n=8), SNI+Scramble+RARB (n=8), SNI+shLamb1+Ctrl (n=8), SNI+shLamb1+RARB (n=10)	mouse	34 mice	W=0.9715 P=0.9092 W=0.9046 P=0.3175 W=0.9506 P=0.7175 W=0.9565 P=0.7454	F=0.305, DFn=3, Dfd=30, P=0.822	One-way ANOVA	F=2.481 DFn=3 Dfd=30	0.0801	ns
SFig6B	PWMT	Veh (n=10), RA-10 (n=10), RA-50 (n=10), RA-100 (n=10)	mouse	40 mice	Not all subgroups meets p＞0.05	F=0.423, DFn=3, Dfd=36, P=0.738	Kruskal-Wallis H test	χ2=8.992, DF=3	0.0294	*
		Veh vs. RA-10					Dunn's multiple comparisons test		>0.9999	ns
		Veh vs. RA-50					Dunn's multiple comparisons test		0.0494	*
		Veh vs. RA-100					Dunn's multiple comparisons test		0.1666	ns
SFig6C	PWTL	Veh (n=10), RA-10 (n=10), RA-50 (n=10), RA-100 (n=10)	mouse	40 mice	W=0.9174 P=0.3360 W=0.9737 P=0.9231 W=0.9505 P=0.6740 W=0.9230 P=0.3829	F=1.287, DFn=3, Dfd=36, P=0.294	One-way ANOVA	F=1.836 DFn=3 Dfd=36	0.158	ns
SFig6D	Time in open arms	Veh (n=10), RA-10 (n=7), RA-50 (n=7), RA-100 (n=10)	mouse	34 mice	Not all subgroups meets p＞0.05	F=1.909, DFn=3, Dfd=30, P=0.149	Kruskal-Wallis H test	χ2=9.989, DF=3	0.0187	*
		Veh vs. RA-10					Dunn's multiple comparisons test		0.0404	*
		Veh vs. RA-50					Dunn's multiple comparisons test		0.0157	*
		Veh vs. RA-100					Dunn's multiple comparisons test		0.4521	ns
	Total distance	Veh (n=10), RA-10 (n=7), RA-50 (n=7), RA-100 (n=10)	mouse	34 mice	W=0.9199 P=0.3564 W=0.8118 P=0.0535 W=0.8599 P=0.1510 W=0.9051 P=0.2492	F=2.025, DFn=3, Dfd=30, P=0.164	One-way ANOVA	F=1.757 DFn=3 Dfd=30	0.1767	ns
SFig6E	Time in centre area	Veh (n=10), RA-10 (n=7), RA-50 (n=7), RA-100 (n=10)	mouse	34 mice	Not all subgroups meets p＞0.05	F=1.083, DFn=3, Dfd=30, P=0.371	Kruskal-Wallis H test	χ2=8.371, DF=3	0.0389	*
		Veh vs. RA-10					Dunn's multiple comparisons test		0.6545	ns
		Veh vs. RA-50					Dunn's multiple comparisons test		0.0132	*
		Veh vs. RA-100					Dunn's multiple comparisons test		0.2454	ns
	Total distance	Veh (n=10), RA-10 (n=7), RA-50 (n=7), RA-100 (n=10)	mouse	34 mice	W=0.8658 P=0.0894 W=0.9474 P=0.7062 W=0.9059 P=0.3682 W=0.9686 P=0.8780	F=2.712, DFn=3, Dfd=30, P=0.063	One-way ANOVA	F=2.491 DFn=3 Dfd=30	0.0793	ns
SFig6F	PWMT	Veh (n=7), RA (n=7)	mouse	14 mice	W=0.9099 P=0.3951, W=0.9311 P=0.5605	F=0.192, DFn=6, Dfd=6, P=0.669	Two-tailed unpaired t-test	t=1.688 df=12	0.1171	ns
SFig6G	PWTL	Veh (n=7), RA (n=7)	mouse	14 mice	W=0.9608 P=0.8252, W=0.8618 P=0.1572	F=0.530, DFn=6, Dfd=6, P=0.481	Two-tailed unpaired t-test	t=0.9342 df=12	0.3686	ns
SFig6H	PWMT	Veh (n=7), RA (n=7)	mouse	14 mice	W=0.9408 P=0.6457, W=0.9266 P=0.5221	F=0.242, DFn=6, Dfd=6, P=0.632	Two-tailed unpaired t-test	t=0.7876 df=12	0.4462	ns
SFig6I	PWTL	Veh (n=7), RA (n=7)	mouse	14 mice	W=0.9752 P=0.9329, W=0.9611 P=0.8281	F=0.000, DFn=6, Dfd=6, P=0.999	Two-tailed unpaired t-test	t=0.7571 df=12	0.4636	ns
SFig6J	Distance in open arms	Veh (n=6), RA (n=7)	mouse	13 mice	W=0.8664 P=0.2123, W=0.9664 P=0.8712	F=1.424, DFn=5, Dfd=6, P=0.258	Two-tailed unpaired t-test	t=1.739 df=11	0.1098	ns
	Time in open arms	Veh (n=6), RA (n=7)	mouse	13 mice	W=0.8540 P=0.1694, W=0.9455 P=0.6883	F=0.795, DFn=5, Dfd=6, P=0.392	Two-tailed unpaired t-test	t=1.733 df=11	0.1111	ns
	Total distance	Veh (n=6), RA (n=7)	mouse	13 mice	W=0.9692 P=0.8870, W=0.9152 P=0.4331	F=1.160, DFn=5, Dfd=6, P=0.305	Two-tailed unpaired t-test	t=0.0207 df=11	0.9839	ns
SFig6K	Distance in centre area	Veh (n=7), RA (n=7)	mouse	14 mice	W=0.9084 P=0.3849, W=0.8555 P=0.1378	F=0.090, DFn=6, Dfd=6, P=0.769	Two-tailed unpaired t-test	t=0.7876 df=12	0.4462	ns
	Time in centre area	Veh (n=7), RA (n=7)	mouse	14 mice	Not all subgroups meets p＞0.05	F=0.000, DFn=6, Dfd=6, P=0.999	Mann-Whitney U test	U=24	>0.9999	ns
	Total distance	Veh (n=7), RA (n=7)	mouse	14 mice	Not all subgroups meets p＞0.05	F=3.480, DFn=6, Dfd=6, P=0.087	Mann-Whitney U test	U=8	0.0379	*
SFig6L	Sucrose	Veh (n=7), RA (n=7)	mouse	14 mice	W=0.9615 P=0.8318, W=0.9391 P=0.6304	F=0.277, DFn=6, Dfd=6, P=0.609	Two-tailed unpaired t-test	t=0.5207 df=12	0.612	ns
SFig6M	Immobility	Veh (n=7), RA (n=7)	mouse	14 mice	W=0.9462 P=0.6952, W=0.9385 P=0.6252	F=0.044, DFn=6, Dfd=6, P=0.837	Two-tailed unpaired t-test	t=0.2535 df=12	0.8042	ns
SFig7B	PWMT	Veh (n=12), RA (n=12)	mouse	24 mice	W=0.9116 P=0.2235, W=0.9056 P=0.1871	F=13.980, DFn=11, Dfd=11, P=0.001	Mann-Whitney U test	U=8	<0.0001	****
SFig7C	PWTL	Veh (n=12), RA (n=12)	mouse	24 mice	W=0.9736 P=0.9446, W=0.9490 P=0.6224	F=1.604, DFn=11, Dfd=11, P=0.219	Two-tailed unpaired t-test	t=2.204 df=22	0.0383	*
SFig7D	Distance in open arms	Veh (n=12), RA (n=12)	mouse	24 mice	Not all subgroups meets p＞0.05	F=3.871, DFn=11, Dfd=11, P=0.062	Mann-Whitney U test	U=34	0.0284	*
	Time in open arms	Veh (n=12), RA (n=12)	mouse	24 mice	W=0.9236 P=0.3170, W=0.8847 P=0.1008	F=1.365, DFn=11, Dfd=11, P=0.255	Two-tailed unpaired t-test	t=2.463 df=22	0.0221	*
	Total distance	Veh (n=12), RA (n=12)	mouse	24 mice	Not all subgroups meets p＞0.05	F=0.873, DFn=11, Dfd=11, P=0.360	Mann-Whitney U test	U=25	0.0056	**
SFig7E	Distance in centre area	Veh (n=12), RA (n=12)	mouse	24 mice	W=0.9289 P=0.3688, W=0.9578 P=0.7513	F=3.177, DFn=11, Dfd=11, P=0.088	Two-tailed unpaired t-test	t=2.230 df=22	0.0363	*
	Time in centre area	Veh (n=12), RA (n=12)	mouse	24 mice	W=0.9272 P=0.3516, W=0.9538 P=0.6927	F=13.607, DFn=11, Dfd=11, P=0.001	Mann-Whitney U test	U=29	0.0116	*
	Total distance	Veh (n=12), RA (n=12)	mouse	24 mice	W=0.9434 P=0.5428, W=0.8888 P=0.1137	F=0.291, DFn=11, Dfd=11, P=0.595	Two-tailed unpaired t-test	t=3.016 df=22	0.0064	**
SFig7F	PWMT	Veh (n=10), RA (n=10)	mouse	20 mice	W=0.9596 P=0.7815, W=0.9317 P=0.4650	F=1.175, DFn=9, Dfd=9, P=0.293	Two-tailed unpaired t-test	t=1.403 df=18	0.1777	ns
SFig7G	PWTL	Veh (n=10), RA (n=10)	mouse	20 mice	W=0.9559 P=0.7383, W=0.9115 P=0.2914	F=0.911, DFn=9, Dfd=9, P=0.353	Two-tailed unpaired t-test	t=0.4282 df=18	0.6736	ns
SFig7H	PWMT	Veh (n=10), RA (n=10)	mouse	20 mice	Not all subgroups meets p＞0.05	F=1.291, DFn=9, Dfd=9, P=0.271	Mann-Whitney U test	U=28.5	0.1079	ns
SFig7I	PWTL	Veh (n=10), RA (n=10)	mouse	20 mice	W=0.9797 P=0.9635, W=0.9701 P=0.8918	F=0.125, DFn=9, Dfd=9, P=0.728	Two-tailed unpaired t-test	t=0.9165 df=18	0.3715	ns
SFig7J	Distance in open arms	Veh (n=15), RA (n=15)	mouse	30 mice	W=0.9430 P=0.4219, W=0.9396 P=0.3768	F=0.073, DFn=14, Dfd=14, P=0.789	Two-tailed unpaired t-test	t=0.7133 df=28	0.4816	ns
	Time in open arms	Veh (n=15), RA (n=15)	mouse	30 mice	W=0.9686 P=0.8367, W=0.9379 P=0.3562	F=6.910, DFn=14, Dfd=14, P=0.014	Mann-Whitney U test	U=83	0.2328	ns
	Total distance	Veh (n=15), RA (n=15)	mouse	30 mice	W=0.9418 P=0.4060, W=0.9003 P=0.0962	F=0.078, DFn=14, Dfd=14, P=0.782	Two-tailed unpaired t-test	t=1.322 df=28	0.1967	ns
SFig7K	Distance in centre area	Veh (n=15), RA (n=15)	mouse	30 mice	Not all subgroups meets p＞0.05	F=1.447, DFn=14, Dfd=14, P=0.239	Mann-Whitney U test	U=76	0.1341	ns
	Time in centre area	Veh (n=15), RA (n=15)	mouse	30 mice	Not all subgroups meets p＞0.05	F=0.311, DFn=14, Dfd=14, P=0.582	Mann-Whitney U test	U=81	0.198	ns
	Total distance	Veh (n=15), RA (n=15)	mouse	30 mice	Not all subgroups meets p＞0.05	F=0.452, DFn=14, Dfd=14, P=0.507	Mann-Whitney U test	U=68	0.0662	ns
SFig7L	Sucrose	Veh (n=10), RA (n=10)	mouse	20 mice	W=0.9224 P=0.3778, W=0.9642 P=0.8327	F=0.414, DFn=9, Dfd=9, P=0.528	Two-tailed unpaired t-test	t=0.2239 df=18	0.8254	ns
SFig7M	Immobility	Veh (n=10), RA (n=10)	mouse	20 mice	W=0.9335 P=0.4831, W=0.9118 P=0.2936	F=3.380, DFn=9, Dfd=9, P=0.083	Two-tailed unpaired t-test	t=1.477 df=18	0.157	ns
SFig8B	PWMT	Veh (n=12), TLZ-0.2 (n=12), TLZ-1 (n=12), TLZ-5 (n=12) TLZ-10 (n=8)	mouse	56 mice	Not all subgroups meets p＞0.05	F=1.345, DFn=4, Dfd=51, P=0.266	Kruskal-Wallis H test	χ2=30.229, DF=4	<0.0001	****
		Veh vs. TLZ-0.2					Dunn's multiple comparisons test		0.001	***
		Veh vs. TLZ-1					Dunn's multiple comparisons test		0.0008	***
		Veh vs. TLZ-5					Dunn's multiple comparisons test		<0.0001	****
		Veh vs. TLZ-10					Dunn's multiple comparisons test		0.3661	ns
SFig8C	PWTL	Veh (n=12), TLZ-0.2 (n=12), TLZ-1 (n=12), TLZ-5 (n=12) TLZ-10 (n=8)	mouse	56 mice	W=0.9302 P=0.3821 W=0.9764 P=0.9651 W=0.9324 P=0.4064 W=0.9520 P=0.6665 W=0.8650 P=0.1346	F=1.304, DFn=4, Dfd=51, P=0.281	One-way ANOVA	F=1.923 DFn=4 Dfd=51	0.1208	ns
SFig8D	Time in open arms	Veh (n=12), TLZ-0.2 (n=10), TLZ-1 (n=12), TLZ-5 (n=12) TLZ-10 (n=8)	mouse	54 mice	W=0.9695 P=0.9056 W=0.9341 P=0.4898 W=0.9825 P=0.9916 W=0.9393 P=0.4892 W=0.8646 P=0.1333	F=1.191, DFn=4, Dfd=49, P=0.863	One-way ANOVA	F=1.421 DFn=4 Dfd=49	0.2409	ns
	Total distance	Veh (n=12), TLZ-0.2 (n=10), TLZ-1 (n=12), TLZ-5 (n=12) TLZ-10 (n=8)	mouse	54 mice	Not all subgroups meets p＞0.05	F=1.142, DFn=4, Dfd=49, P=0.348	Kruskal-Wallis H test	χ2=3.162, DF=4	0.531	ns
SFig8E	Time in centre area	Veh (n=12), TLZ-0.2 (n=10), TLZ-1 (n=10), TLZ-5 (n=12) TLZ-10 (n=8)	mouse	52 mice	Not all subgroups meets p＞0.05	F=1.191, DFn=4, Dfd=47, P=0.327	Kruskal-Wallis H test	χ2=12.196, DF=4	0.016	*
		Veh vs. TLZ-0.2					Dunn's multiple comparisons test		>0.9999	ns
		Veh vs. TLZ-1					Dunn's multiple comparisons test		0.0054	**
		Veh vs. TLZ-5					Dunn's multiple comparisons test		0.9017	ns
		Veh vs. TLZ-10					Dunn's multiple comparisons test		>0.9999	ns
	Total distance	Veh (n=12), TLZ-0.2 (n=10), TLZ-1 (n=10), TLZ-5 (n=12) TLZ-10 (n=8)	mouse	52 mice	W=0.8899 P=0.1175 W=0.9042 P=0.2434 W=0.9487 P=0.6530 W=0.9810 P=0.9874 W=0.8450 P=0.0848	F=0.221, DFn=4, Dfd=47, P=0.926	One-way ANOVA	F=1.015 DFn=4 Dfd=47	0.4095	ns
SFig8F	PWMT	Veh (n=8), TLZ (n=8)	mouse	16 mice	Not all subgroups meets p＞0.05	F=1.100, DFn=7, Dfd=7, P=0.312	Mann-Whitney U test	U=25	0.4939	ns
SFig8G	PWTL	Veh (n=8), TLZ (n=8)	mouse	16 mice	Not all subgroups meets p＞0.05	F=6.992, DFn=7, Dfd=7, P=0.019	Mann-Whitney U test	U=19	0.1949	ns
SFig8H	PWMT	Veh (n=8), TLZ (n=8)	mouse	16 mice	Not all subgroups meets p＞0.05	F=1.712, DFn=7, Dfd=7, P=0.212	Mann-Whitney U test	U=9	0.0145	*
SFig8I	PWTL	Veh (n=8), TLZ (n=8)	mouse	16 mice	W=0.9290 P=0.5070, W=0.9099 P=0.3532	F=3.389, DFn=7, Dfd=7, P=0.087	Two-tailed unpaired t-test	t=0.4749 df=14	0.6422	ns
SFig8J	Distance in open arms	Veh (n=8), TLZ (n=8)	mouse	16 mice	W=0.9313 P=0.5280, W=0.9047 P=0.3184	F=3.267, DFn=7, Dfd=7, P=0.092	Two-tailed unpaired t-test	t=0.3109 df=14	0.7605	ns
	Time in open arms	Veh (n=8), TLZ (n=8)	mouse	16 mice	Not all subgroups meets p＞0.05	F=4.288, DFn=7, Dfd=7, P=0.057	Mann-Whitney U test	U=28	0.7209	ns
	Total distance	Veh (n=8), TLZ (n=8)	mouse	16 mice	W=0.8675 P=0.1425, W=0.9474 P=0.6845	F=0.534, DFn=7, Dfd=7, P=0.477	Two-tailed unpaired t-test	t=0.6704 df=14	0.5135	ns
SFig8K	Distance in centre area	Veh (n=8), TLZ (n=8)	mouse	16 mice	Not all subgroups meets p＞0.05	F=0.006, DFn=7, Dfd=7, P=0.939	Mann-Whitney U test	U=12	0.0379	*
	Time in centre area	Veh (n=8), TLZ (n=8)	mouse	16 mice	Not all subgroups meets p＞0.05	F=0.879, DFn=7, Dfd=7, P=0.364	Mann-Whitney U test	U=6	0.0047	**
	Total distance	Veh (n=8), TLZ (n=8)	mouse	16 mice	W=0.9333 P=0.5463, W=0.9286 P=0.5034	F=0.080, DFn=7, Dfd=7, P=0.782	Two-tailed unpaired t-test	t=1.767 df=14	0.0991	ns
SFig8L	Sucrose	Veh (n=8), TLZ (n=8)	mouse	16 mice	Not all subgroups meets p＞0.05	F=0.009, DFn=7, Dfd=7, P=0.925	Mann-Whitney U test	U=28	0.7209	ns
SFig8M	Immobility	Veh (n=8), TLZ (n=8)	mouse	16 mice	W=0.8353 P=0.0674, W=0.9080 P=0.3404	F=2.545, DFn=7, Dfd=7, P=0.133	Two-tailed unpaired t-test	t=0.3670 df=14	0.7191	ns
SFig9B	PWMT	Veh (n=12), TLZ-0.1 (n=12), TLZ-1 (n=12),	mouse	36 mice	W=0.9646 P=0.8466, W=0.9153 P=0.2497 W=0.9119 P=0.2257	F=5.895, DFn=2, Dfd=33, P=0.006	Kruskal-Wallis H test	χ2=20.264, DF=2	<0.0001	****
		Veh vs. TLZ-0.1					Dunn's multiple comparisons test		0.0359	*
		Veh vs. TLZ-1					Dunn's multiple comparisons test		<0.0001	****
SFig9C	PWTL	Veh (n=12), TLZ-0.1 (n=12), TLZ-1 (n=12),	mouse	36 mice	W=0.9736 P=0.9446, W=0.9174 P=0.2650 W=0.9545 P=0.7040	F=1.469, DFn=2, Dfd=33, P=0.245	One-way ANOVA	F=6.039 DFn=2 Dfd=33	0.0058	**
		Veh vs. TLZ-0.1					Dunnett's multiple comparisons test		0.0028	**
		Veh vs. TLZ-1					Dunnett's multiple comparisons test		0.1518	ns
SFig9D	Time in open arms	Veh (n=12), TLZ-0.1 (n=12), TLZ-1 (n=12),	mouse	36 mice	Not all subgroups meets p＞0.05	F=0.161, DFn=2, Dfd=33, P=0.852	Kruskal-Wallis H test	χ2=8.155, DF=2	0.017	*
		Veh vs. TLZ-0.1					Dunn's multiple comparisons test		0.0326	*
		Veh vs. TLZ-1					Dunn's multiple comparisons test		0.0223	*
	Total distance	Veh (n=12), TLZ-0.1 (n=12), TLZ-1 (n=12),	mouse	36 mice	W=0.9541 P=0.6978, W=0.9584 P=0.7605 W=0.9516 P=0.6599	F=1.996, DFn=2, Dfd=33, P=0.152	One-way ANOVA	F=2.958 DFn=2 Dfd=33	0.0658	ns
SFig9E	Time in centre area	Veh (n=12), TLZ-0.1 (n=12), TLZ-1 (n=12),	mouse	36 mice	W=0.9527 P=0.6774, W=0.9654 P=0.8569 W=0.9320 P=0.4015	F=1.802, DFn=2, Dfd=33, P=0.181	One-way ANOVA	F=3.808 DFn=2 Dfd=33	0.0325	*
		Veh vs. TLZ-0.1					Dunnett's multiple comparisons test		0.7957	ns
		Veh vs. TLZ-1					Dunnett's multiple comparisons test		0.0245	*
	Total distance	Veh (n=12), TLZ-0.1 (n=12), TLZ-1 (n=12),	mouse	36 mice	W=0.9481 P=0.6093, W=0.8849 P=0.1014 W=0.9311 P=0.3916	F=0.128, DFn=2, Dfd=33, P=0.880	One-way ANOVA	F=1.983 DFn=2 Dfd=33	0.1537	ns
SFig9F	PWMT	Veh (n=10), TLZ (n=9)	mouse	19 mice	W=0.8762 P=0.1179, W=0.9314 P=0.4950	F=3.208, DFn=9, Dfd=8, P=0.091	Two-tailed unpaired t-test	t=2.387 df=17	0.0288	*
SFig9G	PWTL	Veh (n=10), TLZ (n=9)	mouse	19 mice	W=0.9530 P=0.7035, W=0.8577 P=0.0906	F=0.976, DFn=9, Dfd=8, P=0.337	Two-tailed unpaired t-test	t=1.477 df=17	0.158	ns
SFig9H	PWMT	Veh (n=10), TLZ (n=9)	mouse	19 mice	W=0.8473 P=0.0540, W=0.9480 P=0.6676	F=0.217, DFn=9, Dfd=8, P=0.648	Two-tailed unpaired t-test	t=1.375 df=17	0.1869	ns
SFig9I	PWTL	Veh (n=10), TLZ (n=9)	mouse	19 mice	W=0.9593 P=0.7784, W=0.9663 P=0.8614	F=0.027, DFn=9, Dfd=8, P=0.870	Two-tailed unpaired t-test	t=0.7044 df=17	0.4907	ns
SFig10A	ALT	H2O (n=5), RA (n=5)	mouse	10 mice	W=0.9646 P=0.8395, W=0.9577 P=0.7916	F=0.307, DFn=4, Dfd=4, P=0.595	Two-tailed unpaired t-test	t=0.5445 df=8	0.601	ns
SFig10B	AST	H2O (n=5), RA (n=5)	mouse	10 mice	W=0.9318 P=0.6084, W=0.8418 P=0.1701	F=1.751, DFn=4, Dfd=4, P=0.222	Two-tailed unpaired t-test	t=1.426 df=8	0.1918	ns
SFig10C	BUN	H2O (n=5), RA (n=5)	mouse	10 mice	Not all subgroups meets p＞0.05	F=3.216, DFn=4, Dfd=4, P=0.111	Mann-Whitney U test	U=6	0.2222	ns
SFig10D	Creatinine	H2O (n=5), RA (n=5)	mouse	10 mice	W=0.9513 P=0.7463, W=0.8780 P=0.3005	F=0.113, DFn=4, Dfd=4, P=0.746	Two-tailed unpaired t-test	t=1.832 df=8	0.1043	ns
SFig10F	ALT	Saline (n=5), TLZ (n=5)	mouse	10 mice	W=0.9730 P=0.8944, W=0.9254 P=0.5651	F=0.029, DFn=4, Dfd=4, P=0.869	Two-tailed unpaired t-test	t=0.4712 df=8	0.6501	ns
SFig10G	AST	Saline (n=5), TLZ (n=5)	mouse	10 mice	W=0.8876 P=0.3452, W=0.9376 P=0.6491	F=22.861, DFn=4, Dfd=4, P=0.001	Mann-Whitney U test	U=10	0.6905	ns
SFig10H	BUN	Saline (n=5), TLZ (n=5)	mouse	10 mice	Not all subgroups meets p＞0.05	F=0.182, DFn=4, Dfd=4, P=0.681	Mann-Whitney U test	U=10	0.6905	ns
SFig10I	Creatinine	Saline (n=5), TLZ (n=5)	mouse	10 mice	W=0.8552 P=0.2116, W=0.9659 P=0.8482	F=0.405, DFn=4, Dfd=4, P=0.542	Two-tailed unpaired t-test	t=2.221 df=8	0.0571	ns
SFig11B	LAMB1 / GAPDH	Ctrl (n=3), ALDH1A2 (n=3)	mouse	6 mice	W=0.8517 P=0.2449, W=0.9264 P=0.4752	F=4.596, DFn=2, Dfd=2, P=0.099	Two-tailed unpaired t-test	t=6.683 df=4	0.0026	**
	RARB / GAPDH	Ctrl (n=3), ALDH1A2 (n=3)	mouse	6 mice	W=0.9320 P=0.4963, W=0.9401 P=0.5279	F=3.235, DFn=2, Dfd=2, P=0.146	Two-tailed unpaired t-test	t=12.155 df=4	0.0003	***
	ALDH1A2 / GAPDH	Ctrl (n=3), ALDH1A2 (n=3)	mouse	6 mice	W=0.9131 P=0.4285, W=0.7741 P=0.0539	F=0.433, DFn=2, Dfd=2, P=0.547	Two-tailed unpaired t-test	t=2.807 df=4	0.0484	*
SFig11C	PWMT	Sham+Ctrl (n=16), Sham+ALDH1A2 (n=16)	mouse	32 mice	W=0.9775 P=0.9405, W=0.9721 P=0.8716	F=0.018, DFn=15, Dfd=15, P=0.893	Two-tailed unpaired t-test	t=0.7675 df=30	0.4488	ns
SFig11D	PWMT	SNI+Ctrl (n=16), SNI+ALDH1A2 (n=16)	mouse	32 mice	Not all subgroups meets p＞0.05	F=92.031, DFn=15, Dfd=15, P<0.001	Mann-Whitney U test	U=2.5	<0.0001	****
SFig11E	PWTL	Sham+Ctrl (n=16), Sham+ALDH1A2 (n=16), SNI+Ctrl (n=16), SNI+ALDH1A2 (n=16)	mouse	64 mice	W=0.9445 P=0.4073 W=0.9816 P=0.9748 W=0.9743 P=0.9029 W=0.9549 P=0.5718	F=3.270, DFn=3, Dfd=60, P=0.027	Kruskal-Wallis H test	χ2=33.08, DF=3	<0.0001	****
		Sham+Ctrl vs. Sham+ALDH1A2					Dunn's multiple comparisons test		>0.9999	ns
		Sham+Ctrl vs. SNI+Ctrl					Dunn's multiple comparisons test		<0.0001	****
		SNI+Ctrl vs. SNI+ALDH1A2					Dunn's multiple comparisons test		0.0104	*
SFig11F	PWMT	Sham+Ctrl (n=16), Sham+ALDH1A2 (n=16)	mouse	32 mice	Not all subgroups meets p＞0.05	F=0.716, DFn=15, Dfd=15, P=0.404	Mann-Whitney U test	U=125	0.9184	ns
SFig11G	PWMT	SNI+Ctrl (n=16), SNI+ALDH1A2 (n=16)	mouse	32 mice	W=0.9318 P=0.2606, W=0.9307 P=0.2505	F=1.930, DFn=15, Dfd=15, P=0.175	Two-tailed unpaired t-test	t=3.563 df=30	0.0013	**
SFig11H	PWTL	Sham+Ctrl (n=16), Sham+ALDH1A2 (n=16), SNI+Ctrl (n=16), SNI+ALDH1A2 (n=16)	mouse	64 mice	W=0.9632 P=0.7197 W=0.9546 P=0.5661 W=0.9452 P=0.4180 W=0.9581 P=0.6271	F=0.046, DFn=3, Dfd=60, P=0.987	One-way ANOVA	F=2.090 DFn=3 Dfd=60	0.111	ns
SFig11I	Distance in open arms	Sham+Ctrl (n=14), Sham+ALDH1A2 (n=13), SNI+Ctrl (n=13), SNI+ALDH1A2 (n=13)	mouse	53 mice	W=0.9456 P=0.4947 W=0.9388 P=0.4416 W=0.9442 P=0.5132 W=0.8962 P=0.1186	F=0.880, DFn=3, Dfd=49, P=0.458	One-way ANOVA	F=15.868 DFn=3 Dfd=49	<0.0001	****
		Sham+Ctrl vs. Sham+ALDH1A2					Tukey's multiple comparisons test		0.9994	ns
		Sham+Ctrl vs. SNI+Ctrl					Tukey's multiple comparisons test		<0.0001	****
		SNI+Ctrl vs. SNI+ALDH1A2					Tukey's multiple comparisons test		0.9999	ns
	Time in open arms	Sham+Ctrl (n=14), Sham+ALDH1A2 (n=13), SNI+Ctrl (n=13), SNI+ALDH1A2 (n=13)	mouse	53 mice	Not all subgroups meets p＞0.05	F=0.772, DFn=3, Dfd=49, P=0.544	Kruskal-Wallis H test	χ2=20.975, DF=3	0.0001	***
		Sham+Ctrl vs. Sham+ALDH1A2					Dunn's multiple comparisons test		>0.9999	ns
		Sham+Ctrl vs. SNI+Ctrl					Dunn's multiple comparisons test		0.0126	*
		SNI+Ctrl vs. SNI+ALDH1A2					Dunn's multiple comparisons test		>0.9999	ns
	Total distance	Sham+Ctrl (n=14), Sham+ALDH1A2 (n=13), SNI+Ctrl (n=13), SNI+ALDH1A2 (n=13)	mouse	53 mice	W=0.8822 P=0.0625 W=0.9403 P=0.4613 W=0.8981 P=0.1260 W=0.9199 P=0.2500	F=0.787, DFn=3, Dfd=49, P=0.507	One-way ANOVA	F=0.5491 DFn=3 Dfd=49	0.6511	ns
SFig11J	Distance in centre area	Sham+Ctrl (n=14), Sham+ALDH1A2 (n=12), SNI+Ctrl (n=12), SNI+ALDH1A2 (n=12)	mouse	50 mice	Not all subgroups meets p＞0.05	F=1.936, DFn=3, Dfd=46, P=0.137	Kruskal-Wallis H test	χ2=21.725, DF=3	<0.0001	****
		Sham+Ctrl vs. Sham+ALDH1A2					Dunn's multiple comparisons test		>0.9999	ns
		Sham+Ctrl vs. SNI+Ctrl					Dunn's multiple comparisons test		0.0011	**
		SNI+Ctrl vs. SNI+ALDH1A2					Dunn's multiple comparisons test		0.3198	ns
	Time in centre area	Sham+Ctrl (n=14), Sham+ALDH1A2 (n=12), SNI+Ctrl (n=12), SNI+ALDH1A2 (n=12)	mouse	50 mice	Not all subgroups meets p＞0.05	F=2.728, DFn=3, Dfd=46, P=0.055	Kruskal-Wallis H test	χ2=8.467, DF=3	0.0373	*
		Sham+Ctrl vs. Sham+ALDH1A2					Dunn's multiple comparisons test		>0.9999	ns
		Sham+Ctrl vs. SNI+Ctrl					Dunn's multiple comparisons test		0.1077	ns
		SNI+Ctrl vs. SNI+ALDH1A2					Dunn's multiple comparisons test		0.2216	ns
	Total distance	Sham+Ctrl (n=14), Sham+ALDH1A2 (n=12), SNI+Ctrl (n=12), SNI+ALDH1A2 (n=12)	mouse	50 mice	Not all subgroups meets p＞0.05	F=1.454, DFn=3, Dfd=46, P=0.240	Kruskal-Wallis H test	χ2=4.691, DF=3	0.1959	ns
SFig11K	Sucrose	Sham+Ctrl (n=10), Sham+ALDH1A2 (n=10), SNI+Ctrl (n=10), SNI+ALDH1A2 (n=10)	mouse	40 mice	W=0.9353 P=0.5019 W=0.9584 P=0.7673 W=0.9552 P=0.7304 W=0.9126 P=0.2993	F=0.300, DFn=3, Dfd=36, P=0.825	One-way ANOVA	F=5.518 DFn=3 Dfd=36	0.0032	**
		Sham+Ctrl vs. Sham+ALDH1A2					Tukey's multiple comparisons test		0.9978	ns
		Sham+Ctrl vs. SNI+Ctrl					Tukey's multiple comparisons test		0.0052	**
		SNI+Ctrl vs. SNI+ALDH1A2					Tukey's multiple comparisons test		0.0487	*
SFig11L	Immobility	Sham+Ctrl (n=15), Sham+ALDH1A2 (n=15), SNI+Ctrl (n=15), SNI+ALDH1A2 (n=15)	mouse	60 mice	Not all subgroups meets p＞0.05	F=2.498, DFn=3, Dfd=56, P=0.069	Kruskal-Wallis H test	χ2=27.889, DF=3	<0.0001	****
		Sham+Ctrl vs. Sham+ALDH1A2					Dunn's multiple comparisons test		>0.9999	ns
		Sham+Ctrl vs. SNI+Ctrl					Dunn's multiple comparisons test		<0.0001	****
		SNI+Ctrl vs. SNI+ALDH1A2					Dunn's multiple comparisons test		0.0042	**
SFig12A	RARB / GAPDH	Ctrl (n=4), CORT (n=4)	mouse	8 mice	W=0.9664 P=0.8188, W=0.9123 P=0.4948	F=5.602, DFn=3, Dfd=3, P=0.056	Two-tailed unpaired t-test	t=1.781 df=6	0.1252	ns
SFig12B	RARB / GAPDH	Ctrl (n=5), CRS (n=5)	mouse	10 mice	W=0.7974 P=0.0772, W=0.7846 P=0.0604	F=4.748, DFn=4, Dfd=4, P=0.061	Two-tailed unpaired t-test	t=0.8460 df=8	0.4221	ns
SFig12C	RARB / GAPDH	Ctrl (n=6), CFA (n=6)	mouse	12 mice	W=0.9271 P=0.5579, W=0.8018 P=0.0610	F=0.000, DFn=5, Dfd=5, P=0.999	Two-tailed unpaired t-test	t=0.0497 df=10	0.9613	ns
SFig12D	RARB / GAPDH	Sham (n=3), SNI-7d (n=3), SNI-28d (n=3), SNI-56d (n=3)	mouse	12 mice	Not all subgroups meets p＞0.05	F=1.264, DFn=3, Dfd=8, P=0.350	Kruskal-Wallis H test	χ2=9.462, DF=3	0.0014	**
		Sham vs. SNI-7d					Dunn's multiple comparisons test		>0.9999	ns
		Sham vs. SNI-28d					Dunn's multiple comparisons test		0.2683	ns
		Sham vs. SNI-56d					Dunn's multiple comparisons test		0.0197	*
