# Supplementary material for: Cingulate retinoic acid signaling regulates neuropathic pain and comorbid anxiodepression via extracellular matrix homeostasis
Source: J Clin Invest. 2025 Jul 1;135(17):e190539. doi: 10.1172/JCI190539 (PMC12404743; doi:10.1172/JCI190539)
Supplement: Supporting data values [file jci-135-190539-s171.xlsx]

## Sheet: Figure 1B
Relative RARB mRNA level
Sham	7d	28d	56d
1.28	1.15	0.87	0.52
1.05	1.02	0.65	0.42
0.87	0.79	0.79	0.66

## Sheet: Figure 1C
RARA/GAPDH				RARB/GAPDH
Sham	7d	28d	56d	Sham	7d	28d	56d
0.995098	0.967824	0.774867	0.85977	0.860751	0.686846	0.858193	0.542341
0.938162	0.722187	0.769972	0.926197	0.909834	0.671739	0.662542	0.252135
0.948216	0.769905	0.654777	0.941231	0.754449	0.564172	0.434512	0.383095

## Sheet: Figure 2C
RARB / GAPDH
Ctrl	RARB
0.292164	1.13919
0.355163	1.1965
0.327648	1.24109
0.344452	1.23084

## Sheet: Figure 2E
Force (g)	SNI+Ctrl										SNI+RARB														PWMT
0.008	0	0	0	20	20	20	0	0	0	0	0	0	0	0	0	0	0	0	0	0	0	0	0		SNI+Ctrl	SNI+RARB
0.02	80	80	40	60	40	40	40	20	60	80	40	0	20	40	60	0	20	0	40	0	20	60	0		0.0187	0.05036
0.04	100	60	40	80	80	60	40	40	100	60	20	0	20	40	40	20	20	20	20	40	20	60	60		0.03253	0.1369
0.07	100	60	80	80	100	80	80	60	100	80	80	20	20	40	40	20	40	20	20	40	40	100	60		0.04348	0.1447
0.16	100	100	100	100	100	80	100	100	100	80	80	0	60	40	60	80	100	80	100	60	100	100	80		0.02018	0.1269
0.4	100	100	100	100	100	100	100	100	100	100	100	60	100	100	80	100	100	100	100	100	100	100	100		0.02437	0.1122
0.6	100	100	100	100	100	100	100	100	100	100	100	100	100	100	100	100	100	100	100	100	100	100	100		0.0333	0.07842
																									0.04348	0.1122
																									0.05653	0.08925
																									0.01958	0.1194
																									0.02595	0.07842

## Sheet: Figure 2F
PWTL
SNI+Ctrl	SNI+RARB
5.25	7.43
4.71	8.9
6.42	8.14
7.51	6.33
8.97	5.59
4.87	7.95
4.47	9.06
7.89	10.07
4.9	8.23
7.84	7.09

## Sheet: Figure 2G
Force (g)	SNI+Ctrl										SNI+RARB														PWMT
0.07	0	0	0	0	0	20	0	0	0	0	0	0	0	0	0	0	0	0	0	0	0	0	0		SNI+Ctrl	SNI+RARB
0.16	20	20	40	0	40	20	0	20	100	0	0	0	0	0	20	0	0	0	0	0	0	0	0		0.2852	0.4069
0.4	80	100	60	100	80	80	100	80	100	80	40	20	40	60	60	40	60	60	60	20	20	40	80		0.1726	0.4183
0.6	100	100	100	100	100	80	80	100	100	100	100	100	100	100	100	100	100	100	80	80	80	80	100		0.3007	0.4069
1	100	100	100	100	100	100	100	100	100	100	100	100	100	100	100	100	100	100	100	100	100	100	100		0.2834	0.3925
																									0.2444	0.3404
																									0.2868	0.4069
																									0.2802	0.3925
																									0.2852	0.3925
																									0.1155	0.391
																									0.3362	0.5

## Sheet: Figure 2H
PWTL
SNI+Ctrl	SNI+RARB
8.32	8.68
9.75	7.21
7.83	11.45
5.71	11.89
12.32	9.76
6.62	14.66
8.14	10.54
11.93	6.03
8.2	10.02
9.37	9.36

## Sheet: Figure 2I
Distance in open arms (%)
Sham+Ctrl	Sham+RARB	SNI+Ctrl	SNI+RARB
39.1256	22.7215	8.5107	22.0781
29.1225	29.9701	25.6423	23.7814
18.4707	22.0725	17.4121	28.3732
23.7091	23.1359	30.7441	25.2601
26.1024	23.43	14.4992	20.237
23.4879	21.467	0.8963	33.8467
25.1083	25.0148	9.1127	36.2179
36.4005	18.1567	25.0416	39.39
31.1535	22.9265	17.9598	34.2814
30.2688	20.8024		22.2146

## Sheet: Figure 2J
Immobility (s)
Sham+Ctrl	Sham+RARB	SNI+Ctrl	SNI+RARB
107	140	188	138
139	139	198	114
152	131	164	158
120	147	200	154
153	116	191	131
140	114	150	140
130	127	155	158
144	138	156	159
112		172	126
114		162	152
		180

## Sheet: Figure 2K
Sucrose (%)
Sham+Ctrl	Sham+RARB	SNI+Ctrl	SNI+RARB
54.7	50	58.5	75.8
62.6	52.6	40.4	48.4
50.3	57.4	53.7	59.5
83.3	90.3	46.7	77.8
76.5	88.7	52.5	59.4
91	81.5	31.2	75.2
82.5	77.4	69.4	71.5
78.2	72.6	55.3	62.5
71.3	62.1	45.4	79.2
67.9	75.4	61.4	81.4

[truncated: 167 more sheets: Figure 3B, Figure 3C, Figure 3F, Figure 3G, Figure 3H, Figure 3J, Figure 3L, Figure 3N, Figure 4B, Figure 4C, Figure 4D, Figure 4E, Figure 4F, Figure 4G, Figure 5C, Figure 5E, Figure 5F, Figure 5G, Figure 5H, Figure 5I …]
